# Supplementary material for: Overexpression of the MYB29 transcription factor affects aliphatic glucosinolate synthesis in Brassica oleracea
Source: Plant Mol Biol. 2019 Jun 12;101(1):65–79. doi: 10.1007/s11103-019-00890-2 (PMC6695347; doi:10.1007/s11103-019-00890-2)
Supplement: Supplementary file 1 — Supplementary material 1 (XLSX 21 kb) [file 11103_2019_890_MOESM1_ESM.xlsx]

## Sheet: Sheet1
Table S1. Sequences of primers and genes. Primers used for qPCR and PCR experiments. BRAD CODE and NCBI GenBank number columns indicate the sequence used for primer design (A). CDS sequence of Winspit MYB29 (B).
(A)						(B)
Gene Name-copy number	Gene complete name	BRAD CODE	NCBI GenBank number	Primers (Forward/Revers)		>WinspitMYB29_CDS
						ATGTCAAGAAAGCCATGTTGTGTGGGAGAAGGGCTGAAGAAAGGAGTATGGACCATCGAAGAAGACAAAAACTCATTTTCTTACATTCATGAGCATGGTGAAGGAGGGTGGCGTGACATTCCCCAAAAAGCTGGACTAAAACGATGTGGGAAAAGTTGTAGATTGCGATGGGCTAACTACTTGAAACCCGATATCAAGAGAGGAGAATTTAGCTACGAGGAGGAGCAGATTATCATCATGCTTCACGCTTCTCGTGGCAACAAGTGGTCGGTCATAGCGAGACATTTGCCCAAAAGGACAGACAACGAGATCAAGAACTACTGGAACACAAATCTCAAAAAACGCTTGATCGATCAGGGTCTCGATCCCTTGACCCACAAGCCACTTGCCTCTACCCAT…
BrBCAT4-1	Putative branched-chain-amino-acid aminotransferase 4	Bra001761	FJ376036.1	TCGACTCAAACACTAAATCCATGGC
				CCGTACGATAAAACCCGAATCC
BrBCAT4-2	Putative branched-chain-amino-acid aminotransferase 4	Bra022448	FJ376037.1	ACGGTCGATCAATTCGTCTC
				GGTGTAATCGGGAACAGGAA
BoGSL-ELONG	Glucosinolate GS-Elong		AF399834.2	CACAATGACCTTGGTGTTGC
				GCTCCTCGACATTTCAAAGC
BoGSL-ELONG-L	Glucosinolate GS-Elong-L		AC149635.1	CGCTGTGTGGTGATGAAATC
				GGAAATCTGAGGGTCTGGTG
BoGSL-PRO	Putative isopropylmalate synthase		AC152123.1	CACCCTCACCTCCAAAGAGA
				GGTTTCGGCTATGGTTTTCA
BoGSL-PRO-L	Putative isopropylmalate synthase-L		EU568372.1	TCAACAATCACCACCACCAC
				CTGAGATGGAGCAGGAGAGG
BrBCAT3-1	Branched-chain-amino-acid aminotransferase 3	Bra017964	FJ376042.1	TCCTCCTCTTTCGTCCTGAA
				CAGCTTCGACAAACTGGTCA
BrBCAT3-2	Branched-chain-amino-acid aminotransferase 3	Bra029966	FJ376043.1	GCCGTGCTTTCAAACTCTTC
				AGAGAACTCACCCCCAAGGT
BrCYP79F1/BoCYP79F1	Dihomomethionine N-hydroxylase	Bra026058	GU385846.1	ATCCGATCATTGACGAGAGG
				AACGCATTGAGCTTTGACCT
BrCYP83A1-1	Cytochrome P450 83A1	Bra032734	FJ376049.1	AAGCGTTTTGGGGAAGATTT
				TGGGGTCAAGTGTCTCATCA
BrCYP83A1-2	Cytochrome P450 83A1	Bra016908	FJ376050.1	CATTTGTTCTCACCCACACG
				GCCACACCGATCTTATCCAT
BrSUR1-1	Superroot 1 protein	Bra036490	FJ376052.1	GTCGTCTGTCCCAAGAAACC
				CAGCTTCACGCAAAAATCAA
BrSUR1-2	Superroot 1 protein	Bra036703	FJ376053.1	TGGCTCAGTCCATCAGACAG
				CCGTTTTCTCCAGGATCTCA
BrUGT74B1	N-hydroxythioamide S-beta-glucosyltransferase	Bra024634	FJ376054.1	TTCACTCATCGCCTTCACAG
				TGAGGTGGTGAGGTGTTTGA
BrUGT74C1-1	UDP-glucosyl transferase 74c1	Bra005641	FJ376055.1	ACGACGGTTTCTTTCCACAC
				AGGGTTGCCCGATAACTTCT
BrUGT74C1-2	UDP-glucosyl transferase 74c1	Bra021743	FJ376056.1	CTTGGTTTGAGGGTGTTCGT
				CCAAAAAGGGACTCACCGTA
BrST5c-1	Sulfotransferase 5c	Bra025668	FJ376069	CCTTCCAGTAGCCCAAAACA
				GGAGAGGTCACAGCAAGGAG
BrST5b-1	Sulfotransferase 5b	Bra015938	FJ376060.1	ATGGAATCAGAGCCCTTAACCG
				TGTGAACGTGGAGATTAGTGTTTGG
BrST5b-2	Sulfotransferase 5b	Bra015936	FJ376061.1	AAACCAGGACGAGACCAAGA
				CCACCAGCTACCACCGTACT
BrST5b-3	Sulfotransferase 5b	Bra027880	FJ376062.1	CATCTGCCTCACGGGTTATT
				TGAGAGGGCCATTGTCTACC
BrST5b-4	Sulfotransferase 5b	Bra003817		AGACAGTACCGTGCCAAACC
				GACCACCGTACCAAATCAGG
BrST5b-5	Sulfotransferase 5b	Bra003818		CCGACACTACCGTTCCAAAC
				CGTGGAGATCAGGTCTTGGT
BrST5b-6	Sulfotransferase 5b	Bra003726	FJ376065.1	ATGGCAACAGAAACCGTAGG
				CAGGGGATCAGGTCTTGGTA
BrST5b-7	Sulfotransferase 5b	Bra027118	FJ376066.1	CTCCGTTCATCGGGTACTGT
				CTAGGGCTTTGAGCCAAGTG
BrST5b-8	Sulfotransferase 5b	Bra027117	FJ376067.1	TGAGGGCGAACTCTCTTTGT
				ATAACCCATGCGGGATATGA
BrST5b-9	Sulfotransferase 5b	Bra027623	FJ376068.1	TGTTCTGCCGAGGTATTTCC
				GCAAAGGATCAGCACTCACA
BrST5b-10	Sulfotransferase 5b	Bra031476		ATGCGACCCTAGTGAACCAC
				AGGAAACGAGGCGATTAGGT
BrFMOGS-OX2	Flavin-containing monooxygenase FMO GS-OX2	Bra027035	FJ376070	GGTCGCAGAAGAATGTGGTT
				GAGATCATCGTCGTCCCATT
BrFMOGS-OX5	Flavin-containing monooxygenase FMO GS-OX5	Bra026988	FJ376071.1	GCAGCCCAATCAACTCTCTC
				CCAGAGACCTCCGACTTCTG
BoAOP2/BrAOP2-1	2-oxoglutarate-dependent dioxygenase 2	Bra034180	AY044425.1/EF611252.1	CTTCGTCCACAAGCTCTTCC
				ATTCTCCACGTCACCGAGTC
BrAOP2-2	2-oxoglutarate-dependent dioxygenase 2	Bra000848	FJ376073.1	AGGAACTTGTGGACGAGCAG
				GGAGACGGCACAATAAGCAT
BrAOP2-3	2-oxoglutarate-dependent dioxygenase 2	Bra018521		CAACTGCTACGCCCTGATTT
				CCCAAAGCTCTCCATAACCA
BrGSL-OH-1	2-oxoacid-dependent dioxygenase	Bra021670		TCACAAAAATCCCACGCATA
				AACACGCAACCTCCCATATC
BrGSL-OH-2	2-oxoacid-dependent dioxygenase	Bra021671		AGATGAAAATCGGCGTGAAG
				GGTTAGTTACCGTGGCTTGC
BrGSL-OH-3	2-oxoacid-dependent dioxygenase	Bra022920	FJ376074.1	AGAGTGTGGTTGCGAAGGTT
				AATCCCAGCTTCCATTTCCT
BrBZO1p-1	Putative benzoate-CoA ligase	Bra004132	FJ376075.1	CTGGCGTTATGTGAAGCAAA
				CTAGACGACAGCAACGGTCA
BrBZO1p-2	Putative benzoate-CoA ligase	Bra039743		TAGACAAGGACCCCGTGAAG
				GGCAGCTCTTGAAGGAACAC
BrMYB28-1/BoMYB28	Myb domain protein 28	Bra012961	FN641893.1/FJ584287.1	TTGCGGCTAAGGTCACTTCT
				TACCCTCTCCATTGCGAATC
BrMYB28-2	Myb domain protein 28	Bra035929	FJ584288.1	GGTCAAGCTCAATGCCTACC
				AACTGGTGTCCCATCTTTGC
BrMYB28-3	Myb domain protein 28	Bra029311	FJ584289.1	AGCCCTACTGTCACCACCAC
				GATCTCGGAAGATGGGTTGA
BrMYB29-1	Myb domain protein 29	Bra005949	FJ584290.1	ACAAGGTGGTCGGTCATAGC
				GCAAGTGGCTTGTGAGTCAA
BrMYB29-2	Myb domain protein 29	Bra009245	FJ584291.1	GGAGAAGGGCTGAAGAAAGG
				GCCCAACGCAATCTACAACT
BoGAPDH	Glyceraldehyde-3-phosphate dehydrogenase (housekeeping gene)		Broekgaarden et al. 2008	AGAGCCGCTTCCTTCAACATCATT
				TGGGCACACGGAAGGACATACC
Other primers
	Activity in wich primers were used
BoMYB29_Gateway_F	Isolation of MYB29			CACCATGTCAAGAAAGCCATGTTGTGTGGGAGAAGG
BoMYB29_Gateway_R	Isolation of MYB29			CTAATCTTGGTTCGTATCATACGAAAACTC
nptIIFw	Trangenic nature confirmation of the plants			GAGGCTATTCGGCTATGACTGG
nptIIRv	Trangenic nature confirmation of the plants			ATCGGGAGCGGCGATACCGTA
	Overexpression of the MYB29 transcription factor affects aliphatic glucosinolate synthesis in Brassica oleracea Plant Molecular Biology Diana L. Zuluaga1,7*, Neil S. Graham2, Annett Klinder3, A.E. Elaine van Ommen Kloeke4, Angelo R. Marcotrigiano5, Carol Wagstaff3, Ruud Verkerk6, Gabriella Sonnante7, Mark G.M. Aarts1 1Laboratory of Genetics, Wageningen University, Droevendaalsesteeg 1, 6708 PB, W…
