# Supplementary material for: Overexpression of the MYB29 transcription factor affects aliphatic glucosinolate synthesis in Brassica oleracea
Source: Plant Mol Biol. 2019 Jun 12;101(1):65–79. doi: 10.1007/s11103-019-00890-2 (PMC6695347; doi:10.1007/s11103-019-00890-2)
Supplement: Supplementary file 3 — Supplementary material 3 (XLSX 74 kb) [file 11103_2019_890_MOESM3_ESM.xlsx]

## Sheet: Correlation all accessions (A)
Table S2. Pearson correlation values and covariance between AGSL genes and AGSL contents for WT and transgenic plants. Each table indicates Pearson correlation values with p-values and covariance results between AGSL related genes and AGSL contents in all accessions (A), Winspit plants WIN5, WIN 7, WIN 9, WIN14 (B), purple sprouting broccoli, PSB, biological replicates (C), Savoy, SAV, biological…
(A)		Pearson Correlations
		BoBCAT4 (1)	BoBCAT4 (2)	BoGSL-Elong	BoGSL-Elong-L	BoGSL-PRO	BoGSL-PRO-L	BoBCAT3 (1)	BoBCAT3 (2)	BoCYP79F1(1)	BoCYP83A1(1)	BoCYP83A1(2)	BoSUR1(1)	SUR1(2)	BoUGT74B1	BoUGT74C1(1)	BoUGT74C1(2)	BoST5c	BoST5b (1)	BoST5b (2)	BoST5b (3)	BoST5b (4)	BoST5b (5)	BoST5b (6)	BoST5b (7)	BoST5b (8)	BoST5b (9)	BoST5b (10)	BoFMOGS-OX2	BoFMOGS-OX5	BoAOP2 (1)	BoAOP2 (2)	BoAOP2 (3)	BoGSL-OH (1)	BoGSL-OH (2)	BoGSL-OH (3)	BoBZO1p (1)	BoBZO1p (2)	BoMYB28 (1)	BoMYB28 (2)	BoMYB28 (3)	BoMYB29 (1)	BoMYB29 (2)
3-Methylsulphinylpropyl (GIB)	Pearson Correlations	0.277865	-0.325771	0.294721	-0.423809	0.532097	-0.30606	-0.457303	-0.436607	0.128899	-0.192467	-0.455022	-0.271685	-,610*	0.206125	0.437975	-,668*	-0.45646	-0.406541	0.0119234	0.492911	-0.426615	-0.374577	-0.478554	-0.390146	0.283701	0.133378	-0.400388	,716**	-0.417487	-0.399524	0.123155	0.20964	0.293597	-0.394622	0.111287	-0.361422	-0.417983	0.0557447	-0.215882	-0.333797	0.110891	0.0959804
	p-value	0.381871	0.301442	0.352409	0.169764	0.0749529	0.333294	0.134986	0.155874	0.68971	0.54898	0.137193	0.392982	0.0350623	0.5204	0.154433	0.0176216	0.1358	0.189702	0.970663	0.10348	0.166654	0.230277	0.115522	0.209917	0.371531	0.679426	0.197142	0.00888426	0.176904	0.198201	0.702969	0.513149	0.354335	0.204274	0.730603	0.248367	0.176337	0.863383	0.500387	0.28898	0.73153	0.766676
	Covariance	0.000190674	-0.00234184	0.000928216	-0.00101275	0.000323034	-0.000152409	-0.000696336	-0.000294787	0.00106006	-0.000407137	-6.80354e-05	-0.00284732	-0.000298033	0.00145127	0.00146179	-0.00106616	-0.000483707	-0.000348792	1.38358e-07	0.000254013	-0.000453702	-0.000277907	-9.23568e-05	-3.11467e-06	5.13684e-08	2.41696e-05	-0.000256798	0.0119003	-0.000172877	-0.00014145	0.000246191	1.12378e-06	7.05931e-08	-0.00185524	5.89306e-07	-3.62047e-05	-0.00203213	0.000117354	-0.00024748	-5.4712e-05	4.55376e-05	0.000159305
	N	12	12	12	12	12	12	12	12	12	12	12	12	12	12	12	12	12	12	12	12	12	12	12	12	12	12	12	12	12	12	12	12	12	12	12	12	12	12	12	12	12	12
2-propenyl/Allyl (SIN)	Pearson Correlations	-0.138469	-0.0667105	0.520247	-0.128517	0.0264937	0.00719556	-0.00461396	0.0123129	,787**	-0.103318	-0.293842	-0.197936	-0.18847	-0.0018907	0.307321	-0.193959	-0.133473	0.111856	0.133498	,883**	0.0691943	-0.0221262	-0.102323	-0.123392	-0.204337	,913**	-0.139889	-0.0113361	,755**	-0.148915	,771**	,623*	-0.21158	-0.15761	-0.201398	-0.0303545	-0.120853	,897**	0.21471	,656*	,981**	,967**
	p-value	0.667798	0.8368	0.0829287	0.690591	0.934862	0.982293	0.988646	0.969705	0.002385	0.749326	0.353914	0.537457	0.557463	0.995347	0.331203	0.545825	0.67921	0.729271	0.679153	0.000143894	0.830799	0.945584	0.751672	0.70242	0.524103	3.43562e-05	0.664568	0.972107	0.00453203	0.644152	0.00334432	0.0303375	0.509167	0.624694	0.530217	0.925391	0.708305	7.59963e-05	0.502773	0.0204171	2.12123e-08	2.77727e-07
	Covariance	-0.000141911	-0.000716215	0.0024471	-0.000458666	2.40217e-05	5.35145e-06	-1.04928e-05	1.2416e-05	0.0096662	-0.00032641	-6.56176e-05	-0.00309813	-0.000137452	-1.98813e-05	0.0015319	-0.000462435	-0.00021124	0.000143326	2.31357e-06	0.000679274	0.000109903	-2.45171e-05	-2.94928e-05	-1.47122e-06	-5.52569e-08	0.000247023	-0.000133998	-0.000281578	0.0004669	-7.87411e-05	0.00230108	4.99055e-06	-7.59783e-08	-0.00110664	-1.59278e-06	-4.54127e-06	-0.000877513	0.00282084	0.000367603	0.000160694	0.000601381	0.00239785
	N	12	12	12	12	12	12	12	12	12	12	12	12	12	12	12	12	12	12	12	12	12	12	12	12	12	12	12	12	12	12	12	12	12	12	12	12	12	12	12	12	12	12
But-3-enyl (GNP)	Pearson Correlations	-0.214913	-0.224967	0.505652	-0.15563	-0.0370076	-0.0235953	-0.0491727	0.00109721	,737**	-0.0286691	-0.333045	-0.115139	-0.224521	0.186406	0.335865	-0.236162	-0.14354	0.0770457	0.0572292	,907**	0.0368249	-0.0558795	-0.138695	-0.146995	-0.243423	,879**	-0.168629	0.00525587	,736**	-0.17691	,837**	,829**	-0.252052	-0.19348	-0.22356	-0.0324266	-0.147017	,858**	0.175803	,595*	,974**	,969**
	p-value	0.502359	0.482068	0.0935199	0.629106	0.909093	0.941977	0.879378	0.9973	0.00627345	0.929524	0.290135	0.721599	0.48296	0.561866	0.285817	0.459927	0.656283	0.811888	0.859776	4.61263e-05	0.90954	0.863055	0.667285	0.648477	0.445826	0.000165906	0.600351	0.987066	0.00633885	0.582299	0.000685398	0.000868517	0.429344	0.546836	0.484886	0.920312	0.648427	0.000351611	0.584701	0.0412781	8.65199e-08	2.14548e-07
	Covariance	-0.000957382	-0.0104985	0.0103384	-0.00241431	-0.000145852	-7.62769e-05	-0.000486076	4.80919e-06	0.0393332	-0.000393699	-0.000323273	-0.00783357	-0.000711746	0.00852007	0.00727721	-0.00244743	-0.000987458	0.000429117	4.3111e-06	0.00303522	0.000254239	-0.000269139	-0.000173766	-7.61819e-06	-2.86129e-07	0.00103409	-0.000702116	0.000567465	0.00197886	-0.000406609	0.0108615	2.88326e-05	-3.93428e-07	-0.005905	-7.68521e-06	-2.10871e-05	-0.00464007	0.0117316	0.00130832	0.000633086	0.00259705	0.0104407
	N	12	12	12	12	12	12	12	12	12	12	12	12	12	12	12	12	12	12	12	12	12	12	12	12	12	12	12	12	12	12	12	12	12	12	12	12	12	12	12	12	12	12
Pent-4-enyl (GBN)	Pearson Correlations	,823**	0.0114387	-0.328986	-0.196834	-0.312793	-0.164461	-0.537612	-0.358282	-0.138217	-0.459134	0.0557192	-0.0673197	-0.301471	-0.22264	0.324672	-0.368266	-0.301893	-0.296791	0.0749601	-0.0786174	-0.197428	-0.133628	-0.183232	-0.186749	,749**	0.0462987	-0.159577	0.423876	-0.526206	-0.167385	-0.520091	-0.287555	,776**	-0.0984324	-0.224958	-0.266578	-0.204542	-0.120171	0.408856	-,606*	-0.223579	-0.213924
	p-value	0.000998357	0.971855	0.296415	0.53977	0.322215	0.609518	0.0714271	0.252804	0.668373	0.133231	0.863445	0.835327	0.340961	0.486731	0.30317	0.238854	0.340253	0.348877	0.816903	0.808113	0.538523	0.678856	0.568663	0.561133	0.00505395	0.886387	0.620324	0.169689	0.0788492	0.603081	0.0830374	0.364784	0.00300778	0.760866	0.482086	0.402286	0.523677	0.709888	0.18695	0.0366124	0.484847	0.504376
	Covariance	0.000284896	4.14627e-05	-0.000522456	-0.000237175	-9.57524e-05	-4.12952e-05	-0.00041278	-0.000121977	-0.000573163	-0.000489734	4.2009e-06	-0.000355753	-7.42307e-05	-0.000790418	0.000546407	-0.000296438	-0.000161313	-0.000128395	4.38602e-07	-2.04287e-05	-0.000105871	-4.99908e-05	-1.7831e-05	-7.5176e-07	6.83851e-08	4.23047e-06	-5.16078e-05	0.0035547	-0.000109871	-2.98821e-05	-0.000524245	-7.77253e-07	9.40798e-08	-0.000233341	-6.00668e-07	-1.34651e-05	-0.000501432	-0.000127565	0.000236335	-5.01121e-05	-4.62958e-05	-0.000179036
	N	12	12	12	12	12	12	12	12	12	12	12	12	12	12	12	12	12	12	12	12	12	12	12	12	12	12	12	12	12	12	12	12	12	12	12	12	12	12	12	12	12	12
(2R)-2-Hydroxybut-3-enyl (PRO)	Pearson Correlations	-0.431933	0.241704	-0.378822	0.460807	-0.312754	0.288557	0.49117	0.458272	-0.347199	0.212762	0.461728	0.222268	,665*	-0.191348	-,637*	,723**	0.504856	0.391709	-0.13915	-,660*	0.408144	0.368557	0.495064	0.428218	-0.377887	-0.377125	0.434598	-,764**	0.277548	0.440775	-0.217004	-0.335058	-0.391282	0.421195	0.122353	0.389803	0.45581	-0.310105	0.0379273	0.204903	-0.327716	-0.330727
	p-value	0.16086	0.449145	0.224614	0.13164	0.322278	0.363039	0.104893	0.134055	0.268834	0.506749	0.130769	0.487478	0.0182686	0.551348	0.0258069	0.00788378	0.094122	0.207936	0.666248	0.0194426	0.187794	0.238455	0.101749	0.164894	0.225855	0.226868	0.158005	0.00379837	0.382439	0.151511	0.498107	0.287049	0.208476	0.172693	0.704826	0.210354	0.136428	0.326615	0.906842	0.522929	0.298395	0.293711
	Covariance	-0.00017729	0.0010393	-0.000713647	0.000658662	-0.000113572	8.59499e-05	0.000447361	0.000185077	-0.00170793	0.000269209	4.12951e-05	0.00139335	0.000194269	-0.000805849	-0.00127232	0.000690397	0.000320007	0.000201019	-9.65829e-07	-0.000203531	0.000259632	0.000163559	5.71493e-05	2.04485e-06	-4.09268e-08	-4.08771e-05	0.000166728	-0.00760306	6.87451e-05	9.33443e-05	-0.000259477	-1.07433e-06	-5.62744e-08	0.00118444	3.87547e-07	2.33564e-05	0.00132553	-0.000390494	2.60067e-05	2.00891e-05	-8.04977e-05	-0.000328342
	N	12	12	12	12	12	12	12	12	12	12	12	12	12	12	12	12	12	12	12	12	12	12	12	12	12	12	12	12	12	12	12	12	12	12	12	12	12	12	12	12	12	12
SIN+GNP	Pearson Correlations	-0.202043	-0.196758	0.511999	-0.151631	-0.0253097	-0.0179634	-0.0411294	0.00321762	,751**	-0.042934	-0.32803	-0.131554	-0.219328	0.152264	0.332878	-0.229893	-0.142665	0.0841508	0.0720025	,909**	0.0431841	-0.0499193	-0.132831	-0.143595	-0.237793	,892**	-0.164415	0.00216797	,745**	-0.172895	,830**	,796**	-0.246222	-0.188101	-0.220976	-0.032267	-0.143134	,872**	0.184382	,611*	,982**	,976**
	p-value	0.528873	0.539929	0.0888082	0.638052	0.937768	0.955812	0.899011	0.992082	0.00483554	0.894601	0.297904	0.683609	0.493402	0.636631	0.290392	0.472267	0.658265	0.794853	0.824026	4.19409e-05	0.89399	0.877559	0.680681	0.656159	0.456741	9.78293e-05	0.609617	0.994665	0.00543911	0.591024	0.000824175	0.00196272	0.440447	0.55825	0.490078	0.920703	0.657202	0.000218892	0.566196	0.0348878	1.32334e-08	6.58245e-08
	Covariance	-0.00109929	-0.0112148	0.0127855	-0.00287297	-0.00012183	-7.09255e-05	-0.000496569	1.72252e-05	0.0489994	-0.00072011	-0.000388891	-0.0109317	-0.000849198	0.00850018	0.00880911	-0.00290987	-0.0011987	0.000572443	6.62467e-06	0.0037145	0.000364142	-0.000293656	-0.000203258	-9.08941e-06	-3.41386e-07	0.00128111	-0.000836114	0.000285887	0.00244576	-0.00048535	0.0131625	3.38232e-05	-4.69406e-07	-0.00701163	-9.27799e-06	-2.56284e-05	-0.00551759	0.0145524	0.00167592	0.00079378	0.00319843	0.0128385
	N	12	12	12	12	12	12	12	12	12	12	12	12	12	12	12	12	12	12	12	12	12	12	12	12	12	12	12	12	12	12	12	12	12	12	12	12	12	12	12	12	12	12
TOTAL	Pearson Correlations	-0.151018	-0.224529	0.512558	-0.187553	-0.00173063	-0.0464216	-0.0984157	-0.0410943	,752**	-0.0824289	-0.355994	-0.157288	-0.272143	0.153528	0.369989	-0.2903	-0.186025	0.0446767	0.0695242	,940**	0.00781	-0.079864	-0.171812	-0.176819	-0.187603	,906**	-0.197235	0.0633036	,697*	-0.205853	,817**	,799**	-0.194247	-0.217834	-0.217485	-0.0670834	-0.178973	,870**	0.190816	0.559657	,982**	,974**
	p-value	0.639425	0.482943	0.0884006	0.559418	0.995741	0.886087	0.760906	0.899097	0.0048201	0.798974	0.256066	0.625411	0.392152	0.633803	0.236494	0.360017	0.56268	0.890346	0.830003	5.50205e-06	0.980782	0.805122	0.593387	0.582497	0.55931	4.99515e-05	0.538928	0.845043	0.0117187	0.520961	0.00117605	0.00183422	0.545217	0.496426	0.497132	0.835899	0.577835	0.000236864	0.552478	0.0584708	1.4231e-08	9.66193e-08
	Covariance	-0.000801012	-0.0124758	0.0124776	-0.00346424	-8.12106e-06	-0.000178679	-0.00115832	-0.000214462	0.0477783	-0.00134777	-0.00041143	-0.0127414	-0.00102719	0.00835519	0.00954499	-0.00358207	-0.00152371	0.000296274	6.23581e-06	0.00374455	6.42003e-05	-0.000457995	-0.000256297	-1.0911e-05	-2.62559e-07	0.00126863	-0.000977792	0.00813783	0.00223175	-0.000563338	0.012625	3.30954e-05	-3.61007e-07	-0.00791577	-8.90181e-06	-5.19417e-05	-0.00672562	0.0141517	0.00169079	0.000709045	0.00311718	0.0124905
	N	12	12	12	12	12	12	12	12	12	12	12	12	12	12	12	12	12	12	12	12	12	12	12	12	12	12	12	12	12	12	12	12	12	12	12	12	12	12	12	12	12	12
**. Correlation is significant at the 0.01 level (2-tailed).
*. Correlation is significant at the 0.05 level (2-tailed).
In green, correlated trait at 0,01P (**) with the gene expression
In yellow, correlated trait at 0,05P (*) with the gene expression
Overexpression of the MYB29 transcription factor affects aliphatic glucosinolate synthesis in Brassica oleracea
Plant Molecular Biology
Diana L. Zuluaga1,7*, Neil S. Graham2, Annett Klinder3, A.E. Elaine van Ommen Kloeke4, Angelo R. Marcotrigiano5, Carol Wagstaff3, Ruud Verkerk6, Gabriella Sonnante7, Mark G.M. Aarts1 1Laboratory of Genetics, Wageningen University, Droevendaalsesteeg 1, 6708 PB, Wageningen, the Netherlands 2Plant and Crop Sciences Division, School of Biosciences, University of Nottingham, Sutton Bonington Campus, …
* E-mail: diana.zuluaga@ibbr.cnr.it

## Sheet: Correlation Winspit (B)
(B)		Pearson Correlations
		BoBCAT4 (1)	BoBCAT4 (2)	BoGSL-Elong	BoGSL-Elong-L	BoGSL-PRO	BoGSL-PRO-L	BoBCAT3 (1)	BoBCAT3 (2)	BoCYP79F1(1)	BoCYP83A1(1)	BoCYP83A1(2)	BoSUR1(1)	SUR1(2)	BoUGT74B1	BoUGT74C1(1)	BoUGT74C1(2)	BoST5c	BoST5b (1)	BoST5b (2)	BoST5b (3)	BoST5b (4)	BoST5b (5)	BoST5b (6)	BoST5b (7)	BoST5b (8)	BoST5b (9)	BoST5b (10)	BoFMOGS-OX2	BoFMOGS-OX5	BoAOP2 (1)	BoAOP2 (2)	BoAOP2 (3)	BoGSL-OH (1)	BoGSL-OH (2)	BoGSL-OH (3)	BoBZO1p (1)	BoBZO1p (2)	BoMYB28 (1)	BoMYB28 (2)	BoMYB28 (3)	BoMYB29 (1)	BoMYB29 (2)
3-Methylsulphinylpropyl (GIB)	Pearson Correlations	-0.611689	-0.300295	-0.528847	-0.618715	0.694745	-0.748187	-0.215511	-,956*	-0.934507	-0.132284	0.0864311	-0.262714	.	-0.0717558	-0.681776	-0.0292627	-0.0923044	-0.945683	-0.463887	-0.873408	-0.751834	-0.88675	-0.767328	.	.	-0.763427	-0.0864311	0.0417405	-0.803136	0.843072	-,972*	-0.589674	.	-0.0596514	0.843072	-0.795867	-0.514777	-,970*	-0.546412	-0.890434	-0.865172	-0.924214
	p-value	0.388311	0.699705	0.471153	0.381285	0.305255	0.251813	0.784489	0.0441261	0.0654931	0.867716	0.913569	0.737286	.	0.928244	0.318224	0.970737	0.907696	0.0543167	0.536113	0.126592	0.248166	0.11325	0.232672	.	.	0.236573	0.913569	0.958259	0.196864	0.156928	0.0284742	0.410326	.	0.940349	0.156928	0.204133	0.485223	0.0303796	0.453588	0.109566	0.134828	0.0757861
	Covariance	-0.00012391	-0.00190563	-0.00133904	-1.74327e-05	0.000410783	-8.26708e-05	-0.000176647	-8.45781e-05	-0.00704003	-0.000276611	7.83258e-07	-0.00178106	0	-0.00041205	-0.00183845	-2.45326e-06	-1.06357e-05	-0.000200786	-5.28973e-06	-0.000325215	-0.000223008	-9.78439e-05	-1.39074e-05	0	0	-0.00015685	-3.91629e-07	0.000483602	-0.000317326	7.64011e-06	-0.00117205	-3.08522e-06	0	-7.77752e-06	3.82006e-06	-6.90528e-06	-3.45706e-05	-0.00210287	-0.000543735	-0.000118319	-0.000365028	-0.00157022
	N	4	4	4	4	4	4	4	4	4	4	4	4	4	4	4	4	4	4	4	4	4	4	4	4	4	4	4	4	4	4	4	4	4	4	4	4	4	4	4	4	4	4
2-propenyl/Allyl (SIN)	Pearson Correlations	0.377924	0.128712	0.258013	0.924458	-0.475012	0.46429	-0.0822186	0.682399	0.849693	-0.355327	-0.454411	-0.248072	.	-0.418772	0.259322	-0.176049	-0.415938	0.942302	0.141415	,992**	0.939691	,992**	,958*	.	.	,961*	0.454411	-0.412398	,961*	-0.454411	0.907105	0.436194	.	0.557084	-0.454411	0.500344	0.874343	,952*	0.778827	0.809115	,985*	,976*
	p-value	0.622076	0.871288	0.741987	0.0755424	0.524988	0.53571	0.917781	0.317601	0.150307	0.644673	0.545589	0.751928	.	0.581228	0.740678	0.823951	0.584062	0.057698	0.858585	0.00752985	0.0603088	0.00785835	0.0419149	.	.	0.0391436	0.545589	0.587602	0.0394552	0.545589	0.0928953	0.563806	.	0.442916	0.545589	0.499656	0.125657	0.0484084	0.221173	0.190885	0.0147529	0.0237857
	Covariance	0.000282498	0.003014	0.00241069	9.6116e-05	-0.0010364	0.000189307	-0.00024868	0.000222808	0.0236205	-0.00274173	-1.51957e-05	-0.00620595	0	-0.00887372	0.00258038	-5.44626e-05	-0.000176852	0.000738267	5.95048e-06	0.00136366	0.00102853	0.000403963	6.40773e-05	0	0	0.000728468	7.59783e-06	-0.0176312	0.00140046	-1.51957e-05	0.00403816	8.4215e-06	0	0.000268025	-7.59783e-06	1.60193e-05	0.000216673	0.00761545	0.00285985	0.000396734	0.00153392	0.00612022
	N	4	4	4	4	4	4	4	4	4	4	4	4	4	4	4	4	4	4	4	4	4	4	4	4	4	4	4	4	4	4	4	4	4	4	4	4	4	4	4	4	4	4
But-3-enyl (GNP)	Pearson Correlations	0.21892	-0.100361	0.106375	0.860786	-0.737188	0.371657	-0.240126	0.724978	0.755415	-0.309627	-0.137438	-0.0205858	.	-0.171114	0.27864	-0.389175	-0.312811	0.863808	0.0161924	,975*	,964*	,976*	,963*	.	.	,959*	0.137438	-0.496312	,979*	-0.564096	,969*	0.715137	.	0.393069	-0.564096	0.725833	0.78542	0.913358	0.869941	0.683467	,983*	,987*
	p-value	0.78108	0.899639	0.893625	0.139214	0.262812	0.628343	0.759874	0.275022	0.244585	0.690373	0.862562	0.979414	.	0.828886	0.72136	0.610825	0.687189	0.136192	0.983808	0.0253438	0.0358049	0.0241887	0.0367932	.	.	0.0410513	0.862562	0.503688	0.0208445	0.435904	0.0312636	0.284863	.	0.606931	0.435904	0.274167	0.21458	0.0866418	0.130059	0.316533	0.0173207	0.0134585
	Covariance	0.000646819	-0.0092892	0.00392851	0.000353746	-0.00635752	0.000598973	-0.00287076	0.000935632	0.0830042	-0.00944326	-1.81662e-05	-0.00203557	0	-0.0143318	0.0109591	-0.00047588	-0.000525714	0.00267503	2.69312e-06	0.00529331	0.00417143	0.00157044	0.000254629	0	0	0.00287366	9.08311e-06	-0.0838701	0.00564275	-7.45608e-05	0.0170459	5.4574e-05	0	0.000747501	-3.72804e-05	9.18545e-05	0.000769328	0.0288917	0.0126264	0.00132463	0.00604724	0.024447
	N	4	4	4	4	4	4	4	4	4	4	4	4	4	4	4	4	4	4	4	4	4	4	4	4	4	4	4	4	4	4	4	4	4	4	4	4	4	4	4	4	4	4
SIN+GNP	Pearson Correlations	0.253451	-0.0546314	0.138317	0.882085	-0.690865	0.394134	-0.210255	0.723304	0.781936	-0.321936	-0.203386	-0.067161	.	-0.223256	0.277395	-0.349488	-0.336858	0.888159	0.0418773	,988*	,969*	,989*	,971*	.	.	,969*	0.203386	-0.484002	,985*	-0.547187	,966*	0.665182	.	0.430305	-0.547187	0.686879	0.811139	0.92998	0.859774	0.715688	,993**	,994**
	p-value	0.746549	0.945369	0.861683	0.117915	0.309135	0.605866	0.789745	0.276696	0.218064	0.678064	0.796614	0.932839	.	0.776744	0.722605	0.650512	0.663142	0.111841	0.958123	0.0122923	0.0314816	0.0114285	0.0285282	.	.	0.0313943	0.796614	0.515998	0.0151752	0.452813	0.0344654	0.334818	.	0.569695	0.452813	0.313121	0.188861	0.07002	0.140226	0.284312	0.00729984	0.00602915
	Covariance	0.000929317	-0.0062752	0.0063392	0.000449862	-0.00739392	0.00078828	-0.00311944	0.00115844	0.106625	-0.012185	-3.33619e-05	-0.00824152	0	-0.0232055	0.0135395	-0.000530343	-0.000702566	0.00341329	8.64361e-06	0.00665697	0.00519996	0.0019744	0.000318706	0	0	0.00360212	1.66809e-05	-0.101501	0.00704321	-8.97565e-05	0.0210841	6.29955e-05	0	0.00101553	-4.48782e-05	0.000107874	0.000986001	0.0365072	0.0154862	0.00172137	0.00758117	0.0305672
	N	4	4	4	4	4	4	4	4	4	4	4	4	4	4	4	4	4	4	4	4	4	4	4	4	4	4	4	4	4	4	4	4	4	4	4	4	4	4	4	4	4	4
TOTAL	Pearson Correlations	0.230955	-0.0748848	0.114711	0.891513	-0.686041	0.370944	-0.233587	0.70498	0.767869	-0.346178	-0.208826	-0.0858758	.	-0.238907	0.252059	-0.369163	-0.359545	0.878906	0.0170849	,988*	,975*	,988*	,977*	.	.	,974*	0.208826	-0.50647	,989*	-0.526358	,959*	0.665141	.	0.448971	-0.526358	0.675976	0.822955	0.921487	0.872253	0.700774	,994**	,991**
	p-value	0.769045	0.925115	0.885289	0.108487	0.313959	0.629056	0.766413	0.29502	0.232131	0.653822	0.791174	0.914124	.	0.761093	0.747941	0.630837	0.640455	0.121094	0.982915	0.0122271	0.0253413	0.0120939	0.023136	.	.	0.025923	0.791174	0.49353	0.0111763	0.473642	0.0412401	0.334859	.	0.551029	0.473642	0.324024	0.177045	0.0785126	0.127747	0.299226	0.00649945	0.00859301
	Covariance	0.000805407	-0.00818083	0.00500015	0.000432429	-0.00698314	0.000705609	-0.00329609	0.00107386	0.0995847	-0.0124616	-3.25786e-05	-0.0100226	0	-0.0236176	0.011701	-0.000532796	-0.000713202	0.00321251	3.35388e-06	0.00633176	0.00497695	0.00187656	0.000304799	0	0	0.00344527	1.62893e-05	-0.101018	0.00672588	-8.21164e-05	0.019912	5.99103e-05	0	0.00100775	-4.10582e-05	0.000100969	0.00095143	0.0344043	0.0149425	0.00160305	0.00721614	0.028997
	N	4	4	4	4	4	4	4	4	4	4	4	4	4	4	4	4	4	4	4	4	4	4	4	4	4	4	4	4	4	4	4	4	4	4	4	4	4	4	4	4	4	4
**. Correlation is significant at the 0.01 level (2-tailed).
*. Correlation is significant at the 0.05 level (2-tailed).
In green, correlated trait at 0,01P (**) with the gene expression
In yellow, correlated trait at 0,05P (*) with the gene expression

## Sheet: Correlation PSB (C)
(C)		Pearson Correlations
		BoBCAT4 (1)	BoBCAT4 (2)	BoGSL-Elong	BoGSL-Elong-L	BoGSL-PRO	BoGSL-PRO-L	BoBCAT3 (1)	BoBCAT3 (2)	BoCYP79F1(1)	BoCYP83A1(1)	BoCYP83A1(2)	BoSUR1(1)	SUR1(2)	BoUGT74B1	BoUGT74C1(1)	BoUGT74C1(2)	BoST5c	BoST5b (1)	BoST5b (2)	BoST5b (3)	BoST5b (4)	BoST5b (5)	BoST5b (6)	BoST5b (7)	BoST5b (8)	BoST5b (9)	BoST5b (10)	BoFMOGS-OX2	BoFMOGS-OX5	BoAOP2 (1)	BoAOP2 (2)	BoAOP2 (3)	BoGSL-OH (1)	BoGSL-OH (2)	BoGSL-OH (3)	BoBZO1p (1)	BoBZO1p (2)	BoMYB28 (1)	BoMYB28 (2)	BoMYB28 (3)	BoMYB29 (1)	BoMYB29 (2)
(2R)-2-Hydroxybut-3-enyl (PRO)	Pearson Correlations	-0.790316	-,975*	-0.762339	0.721282	.	0.381437	-0.0224605	0.62785	0.372761	0.164851	0.596808	-0.681699	,995**	0.585946	-0.786086	0.550359	0.715181	0.658032	0.797529	0.526876	0.739445	0.680079	0.687673	0.738311	.	,977*	0.722145	-0.603437	0.663049	0.723512	0.727387	.	.	0.722236	0.738311	0.712717	0.716725	,995**	0.340832	-0.433113	0.705753	0.422266
	p-value	0.209684	0.0246483	0.237661	0.278718	.	0.618563	0.977539	0.37215	0.627239	0.835149	0.403192	0.318301	0.00549695	0.414054	0.213914	0.449641	0.284819	0.341968	0.202471	0.473124	0.260555	0.319921	0.312327	0.261689	.	0.0230414	0.277855	0.396563	0.336951	0.276488	0.272613	.	.	0.277764	0.261689	0.287283	0.283275	0.00545922	0.659168	0.566887	0.294247	0.577734
	Covariance	-4.78468e-06	-0.000171591	-2.62088e-05	6.8454e-05	0	7.51656e-06	-1.01337e-06	1.64535e-05	4.0315e-05	6.05077e-06	3.22634e-06	-0.000246499	1.63951e-05	0.000104671	-4.31597e-05	2.72455e-05	2.91125e-05	2.23845e-05	2.10251e-07	2.9465e-07	3.09618e-05	2.00902e-05	5.08381e-06	2.38384e-07	0	1.82118e-07	1.85806e-05	-4.27005e-05	4.45822e-06	1.02439e-05	2.77584e-05	0	0	0.000135484	1.19192e-07	2.91688e-06	0.000138845	2.00656e-05	5.3191e-06	-1.37255e-06	1.22005e-06	2.22469e-06
	N	4	4	4	4	4	4	4	4	4	4	4	4	4	4	4	4	4	4	4	4	4	4	4	4	4	4	4	4	4	4	4	4	4	4	4	4	4	4	4	4	4	4
**. Correlation is significant at the 0.01 level (2-tailed).
*. Correlation is significant at the 0.05 level (2-tailed).
In green, correlated trait at 0,01P (**) with the gene expression
In yellow, correlated trait at 0,05P (*) with the gene expression

## Sheet: Correlation SAV (D)
(D)		Pearson Correlations
		BoBCAT4 (1)	BoBCAT4 (2)	BoGSL-Elong	BoGSL-Elong-L	BoGSL-PRO	BoGSL-PRO-L	BoBCAT3 (1)	BoBCAT3 (2)	BoCYP79F1(1)	BoCYP83A1(1)	BoCYP83A1(2)	BoSUR1(1)	SUR1(2)	BoUGT74B1	BoUGT74C1(1)	BoUGT74C1(2)	BoST5c	BoST5b (1)	BoST5b (2)	BoST5b (3)	BoST5b (4)	BoST5b (5)	BoST5b (6)	BoST5b (7)	BoST5b (8)	BoST5b (9)	BoST5b (10)	BoFMOGS-OX2	BoFMOGS-OX5	BoAOP2 (1)	BoAOP2 (2)	BoAOP2 (3)	BoGSL-OH (1)	BoGSL-OH (2)	BoGSL-OH (3)	BoBZO1p (1)	BoBZO1p (2)	BoMYB28 (1)	BoMYB28 (2)	BoMYB28 (3)	BoMYB29 (1)	BoMYB29 (2)
3-Methylsulphinylpropyl (GIB)	Pearson Correlations	-0.600575	-0.435059	-0.511882	-0.039029	.	-0.214737	-0.660723	-0.645676	-0.341363	-0.750386	-0.597899	-0.873089	-0.295811	-0.599001	-0.719294	-0.0357938	.	-0.201697	-0.696938	-,976*	-0.171485	-0.0620405	-0.307022	-0.428168	-0.621054	-0.393584	-0.296661	-0.261347	,962*	-0.244076	-0.00909246	-0.584861	-0.712275	-0.169393	-0.604343	0.696938	-0.327022	0.650786	-0.914699	-0.931832	0.223199	-0.205157
	p-value	0.399425	0.564941	0.488118	0.960971	.	0.785263	0.339277	0.354324	0.658637	0.249614	0.402101	0.126911	0.704189	0.400999	0.280706	0.964206	.	0.798303	0.303062	0.0242432	0.828515	0.93796	0.692978	0.571832	0.378946	0.606416	0.703339	0.738653	0.0383722	0.755924	0.990908	0.415139	0.287725	0.830607	0.395657	0.303062	0.672978	0.349214	0.0853006	0.068168	0.776801	0.794843
	Covariance	-5.14999e-06	-2.70358e-05	-7.23892e-06	-8.31275e-08	0	-8.75228e-07	-3.21213e-06	-6.55742e-07	-2.59458e-05	-4.29727e-06	-3.7747e-07	-6.47558e-05	-1.06996e-07	-2.92429e-05	-1.3479e-05	-2.43415e-08	0	-3.75638e-07	-6.65845e-08	-9.90969e-07	-4.95042e-07	-2.83354e-07	-1.87819e-07	-2.44301e-09	-1.93786e-09	-1.37305e-07	-3.65535e-07	-3.51334e-05	7.40701e-07	-1.67613e-07	-8.2715e-09	-2.13992e-09	-2.80577e-09	-2.39391e-06	-8.51372e-09	7.32429e-08	-1.25181e-06	9.46936e-06	-1.16399e-05	-4.23848e-07	1.75412e-07	-1.33724e-06
	N	4	4	4	4	4	4	4	4	4	4	4	4	4	4	4	4	4	4	4	4	4	4	4	4	4	4	4	4	4	4	4	4	4	4	4	4	4	4	4	4	4	4
Pent-4-enyl (GBN)	Pearson Correlations	-0.0977843	-0.224076	-0.163091	-0.735415	.	0.54605	0.355467	0.346203	-0.48578	-0.753313	-0.729552	-0.114688	-0.500604	0.414332	0.17309	-0.741914	.	-0.647537	0.312817	-0.633533	-0.895188	-0.737101	-,986*	-0.911994	-0.822563	-,973*	-0.935936	-0.572458	0.609371	-0.724458	-0.877335	-,990*	-0.843466	-0.750717	-0.582511	-0.312817	-0.721022	0.880875	-0.147533	-0.715	-0.756073	-0.83932
	p-value	0.902216	0.775924	0.836909	0.264585	.	0.45395	0.644533	0.653797	0.51422	0.246687	0.270448	0.885312	0.499396	0.585668	0.82691	0.258086	.	0.352463	0.687183	0.366467	0.104812	0.262899	0.0143238	0.0880061	0.177437	0.0274327	0.0640638	0.427542	0.390629	0.275542	0.122665	0.010234	0.156534	0.249283	0.417489	0.687183	0.278978	0.119125	0.852467	0.285	0.243927	0.16068
	Covariance	-7.49447e-07	-1.24457e-05	-2.06142e-06	-1.39998e-06	0	1.98921e-06	1.54456e-06	3.14255e-07	-3.30008e-05	-3.85582e-06	-4.11665e-07	-7.60278e-06	-1.61838e-07	1.8079e-05	2.89906e-06	-4.50949e-07	0	-1.07787e-06	2.67118e-08	-5.7507e-07	-2.30973e-06	-3.00894e-06	-5.38937e-07	-4.65088e-09	-2.29401e-09	-3.0325e-07	-1.03074e-06	-6.87828e-05	4.19518e-07	-4.44663e-07	-7.13348e-07	-3.23676e-09	-2.96964e-09	-9.48248e-06	-7.33453e-09	-2.93829e-08	-2.46685e-06	1.14559e-05	-1.67801e-06	-2.90678e-07	-5.31084e-07	-4.88972e-06
	N	4	4	4	4	4	4	4	4	4	4	4	4	4	4	4	4	4	4	4	4	4	4	4	4	4	4	4	4	4	4	4	4	4	4	4	4	4	4	4	4	4	4
TOTAL	Pearson Correlations	-0.424487	-0.392009	-0.405778	-0.429644	.	0.168638	-0.211642	-0.207467	-0.47852	-0.87843	-0.77124	-0.601953	-0.45859	-0.141096	-0.348357	-0.431232	.	-0.481549	-0.257507	-,951*	-0.599482	-0.444772	-0.733011	-0.767126	-0.83682	-0.779192	-0.699189	-0.47695	0.929388	-0.550118	-0.489438	-0.906697	-0.904632	-0.518519	-0.694126	0.257507	-0.599402	0.887322	-0.64574	-,969*	-0.279239	-0.589448
	p-value	0.575513	0.607991	0.594222	0.570356	.	0.831362	0.788358	0.792533	0.52148	0.12157	0.22876	0.398047	0.54141	0.858904	0.651643	0.568768	.	0.518451	0.742493	0.0485698	0.400518	0.555228	0.266989	0.232874	0.16318	0.220808	0.300811	0.52305	0.0706123	0.449882	0.510562	0.0933031	0.0953683	0.481481	0.305874	0.742493	0.400598	0.112678	0.35426	0.0307448	0.720761	0.410552
	Covariance	-5.89944e-06	-3.94815e-05	-9.30035e-06	-1.48311e-06	0	1.11398e-06	-1.66756e-06	-3.41487e-07	-5.89466e-05	-8.15309e-06	-7.89134e-07	-7.23585e-05	-2.68834e-07	-1.11639e-05	-1.058e-05	-4.7529e-07	0	-1.45351e-06	-3.98727e-08	-1.56604e-06	-2.80478e-06	-3.2923e-06	-7.26757e-07	-7.09389e-09	-4.23187e-09	-4.40555e-07	-1.39627e-06	-0.000103916	1.16022e-06	-6.12276e-07	-7.21619e-07	-5.37668e-09	-5.77541e-09	-1.18764e-05	-1.58482e-08	4.386e-08	-3.71867e-06	2.09253e-05	-1.33179e-05	-7.14527e-07	-3.55672e-07	-6.22697e-06
	N	4	4	4	4	4	4	4	4	4	4	4	4	4	4	4	4	4	4	4	4	4	4	4	4	4	4	4	4	4	4	4	4	4	4	4	4	4	4	4	4	4	4
**. Correlation is significant at the 0.01 level (2-tailed).
*. Correlation is significant at the 0.05 level (2-tailed).
In green, correlated trait at 0,01P (**) with the gene expression
In yellow, correlated trait at 0,05P (*) with the gene expression

## Sheet: Correlation TP (E)
(E)		Pearson Correlations
		BoBCAT4 (1)	BoBCAT4 (2)	BoGSL-Elong	BoGSL-Elong-L	BoGSL-PRO	BoGSL-PRO-L	BoBCAT3 (1)	BoBCAT3 (2)	BoCYP79F1(1)	BoCYP83A1(1)	BoCYP83A1(2)	BoSUR1(1)	SUR1(2)	BoUGT74B1	BoUGT74C1(1)	BoUGT74C1(2)	BoST5c	BoST5b (1)	BoST5b (2)	BoST5b (3)	BoST5b (4)	BoST5b (5)	BoST5b (6)	BoST5b (7)	BoST5b (8)	BoST5b (9)	BoST5b (10)	BoFMOGS-OX2	BoFMOGS-OX5	BoAOP2 (1)	BoAOP2 (2)	BoAOP2 (3)	BoGSL-OH (1)	BoGSL-OH (2)	BoGSL-OH (3)	BoBZO1p (1)	BoBZO1p (2)	BoMYB28 (1)	BoMYB28 (2)	BoMYB28 (3)	BoMYB29 (1)	BoMYB29 (2)
3-Methylsulphinylpropyl (GIB)	Pearson Correlations	,903*	,966**	,970**	,922*	0.711858	,880*	,992**	-0.18962	,963**	,986**	0.756763	,975**	0.73548	,951*	,971**	0.712529	,961**	0.866072	,926*	,961**	,947*	0.816641	0.68441	0.503377	0.640679	,947*	0.819761	,924*	,940*	0.766278	0.128012	-0.62597	0.640679	,948*	0.640679	,944*	,898*	-,914*	,936*	,949*	,923*	,942*
	p-value	0.0358179	0.00764117	0.00605585	0.0258117	0.177427	0.0489101	0.000806798	0.760023	0.00846051	0.00207833	0.138631	0.00482461	0.156672	0.0130679	0.0060082	0.176827	0.00912358	0.0576395	0.0238811	0.00910331	0.0143928	0.0916151	0.202446	0.387283	0.24414	0.0143663	0.0893314	0.0246969	0.0173762	0.130779	0.837456	0.258634	0.24414	0.0139216	0.24414	0.0157945	0.0386319	0.0297385	0.019029	0.0135617	0.0255747	0.0166986
	Covariance	108.417	86.5592	19.8848	143.799	1.06333	2.08262	5.72982	-0.40011	23.5403	13.2353	36.2391	24.3451	5.96453	8.43174	29.3028	0.971245	303.261	25.8786	1.13955	2.13627	2.75526	0.400965	0.74131	0.65955	0.091405	0.677835	2.13985	24.1744	2.17136	5.97672	0.116025	-1.75744	0.091405	29.4602	0.091405	7.9669	87.3673	-0.51798	0.23589	10.409	5882.23	400.755
	N	5	5	5	5	5	5	5	5	5	5	5	5	5	5	5	5	5	5	5	5	5	5	5	5	5	5	5	5	5	5	5	5	5	5	5	5	5	5	5	5	5	5
2-propenyl/Allyl (SIN)	Pearson Correlations	0.783946	0.873651	,906*	0.834852	0.861292	,885*	,985**	-0.216416	,910*	,930*	0.650964	,904*	0.670293	,910*	,947*	0.8373	0.867269	,886*	0.852849	,945*	,926*	,883*	0.61215	0.456229	0.62804	,991**	0.697119	0.871401	,926*	,881*	-0.0981521	-0.69822	0.62804	0.854154	0.62804	,896*	,919*	-,970**	,943*	,947*	0.858567	,901*
	p-value	0.116567	0.0528794	0.0340746	0.0785384	0.0607067	0.0459355	0.00226179	0.726617	0.0322224	0.0219229	0.234143	0.0350629	0.215668	0.0320353	0.0145666	0.0768281	0.0568787	0.0452083	0.0662447	0.015374	0.0238883	0.0472685	0.272452	0.439944	0.25658	0.00107047	0.190745	0.0542789	0.023834	0.0481303	0.87523	0.189741	0.25658	0.0653788	0.25658	0.0394939	0.0273683	0.00607508	0.0162659	0.0144707	0.0624778	0.0368934
	Covariance	113.175	94.1592	22.3182	156.526	1.5467	2.51788	6.83568	-0.54899	26.7259	15.0171	37.4761	27.153	6.53507	9.70209	34.3663	1.37211	328.957	31.8394	1.26172	2.52471	3.23784	0.521135	0.797115	0.71865	0.10772	0.852165	2.18768	27.3982	2.57122	8.26501	-0.10695	-2.35667	0.10772	31.8944	0.10772	9.09373	107.51	-0.66097	0.28551	12.4842	6581.26	460.853
	N	5	5	5	5	5	5	5	5	5	5	5	5	5	5	5	5	5	5	5	5	5	5	5	5	5	5	5	5	5	5	5	5	5	5	5	5	5	5	5	5	5	5
But-3-enyl (GNP)	Pearson Correlations	-0.538594	-0.632274	-0.665669	-0.602063	-0.678293	-0.631161	-0.719146	0.772673	-0.673772	-0.684953	-0.455791	-0.661256	-0.386663	-0.69044	-0.711703	-0.696658	-0.626717	-0.676775	-0.691925	-0.756	-0.690444	-0.744704	-0.458048	-0.300537	-0.13354	-0.783227	-0.489268	-0.633062	-0.734919	-0.70207	0.385577	0.118913	-0.13354	-0.616562	-0.13354	-0.672288	-0.703754	0.772671	-0.508352	-0.709278	-0.626655	-0.665239
	p-value	0.349013	0.252394	0.22005	0.282658	0.208146	0.253493	0.170944	0.125579	0.212388	0.201942	0.440441	0.224253	0.520244	0.19687	0.177565	0.191166	0.257893	0.209568	0.195503	0.139267	0.196866	0.148774	0.437884	0.623185	0.830478	0.117136	0.402878	0.251618	0.157156	0.186241	0.521519	0.848952	0.830478	0.26802	0.830478	0.213786	0.184716	0.12558	0.381818	0.179738	0.257954	0.220458
	Covariance	-148.892	-130.49	-31.3987	-216.155	-2.33249	-3.43817	-9.55944	3.75334	-37.9121	-21.1757	-50.247	-38.0238	-7.2188	-14.0979	-49.4618	-2.18611	-455.202	-46.5541	-1.96019	-3.86784	-4.62289	-0.841755	-1.14214	-0.906525	-0.04386	-1.29005	-2.94015	-38.1151	-3.90711	-12.6062	0.804525	0.76857	-0.04386	-44.0862	-0.04386	-13.0624	-157.664	1.00776	-0.29478	-17.9023	-9198.36	-651.652
	N	5	5	5	5	5	5	5	5	5	5	5	5	5	5	5	5	5	5	5	5	5	5	5	5	5	5	5	5	5	5	5	5	5	5	5	5	5	5	5	5	5	5
Pent-4-enyl (GBN)	Pearson Correlations	-0.56876	-0.665129	-0.700396	-0.633359	-0.715665	-0.669524	-0.759338	0.734047	-0.708682	-0.720824	-0.479462	-0.69555	-0.419236	-0.72395	-0.748453	-0.729607	-0.659262	-0.711226	-0.719074	-0.788776	-0.726991	-0.775224	-0.480358	-0.321035	-0.185382	-0.821106	-0.514371	-0.667578	-0.768232	-0.738532	0.373351	0.181711	-0.185382	-0.648492	-0.185382	-0.706301	-0.740266	0.809973	-0.561778	-0.747137	-0.659188	-0.699825
	p-value	0.317031	0.220563	0.18776	0.251325	0.174032	0.216395	0.136493	0.157909	0.180274	0.169462	0.413801	0.192179	0.482289	0.16671	0.145598	0.161762	0.22616	0.177992	0.171008	0.112768	0.164045	0.123522	0.4128	0.598379	0.765323	0.0883522	0.375233	0.218238	0.129184	0.154045	0.535921	0.769918	0.765323	0.236535	0.765323	0.182416	0.152559	0.0965549	0.324364	0.146711	0.226231	0.18828
	Covariance	-381.517	-333.082	-80.1623	-551.755	-5.97151	-8.84966	-24.492	8.65208	-96.7587	-54.0729	-128.254	-97.0483	-18.9917	-35.8684	-126.215	-5.55541	-1161.89	-118.712	-4.94294	-9.79206	-11.811	-2.1262	-2.90635	-2.34968	-0.14774	-3.28163	-7.5002	-97.5274	-9.91019	-32.177	1.89025	2.84976	-0.14774	-112.513	-0.14774	-33.2989	-402.415	2.56334	-0.790445	-45.7578	-23478.2	-1663.42
	N	5	5	5	5	5	5	5	5	5	5	5	5	5	5	5	5	5	5	5	5	5	5	5	5	5	5	5	5	5	5	5	5	5	5	5	5	5	5	5	5	5	5
SIN+GNP	Pearson Correlations	-0.560149	-0.65577	-0.690503	-0.624444	-0.705001	-0.658549	-0.747865	0.745709	-0.698738	-0.710603	-0.472719	-0.685782	-0.409853	-0.714424	-0.737987	-0.720249	-0.649992	-0.701418	-0.711414	-0.779494	-0.716574	-0.766598	-0.474015	-0.315155	-0.170239	-0.810339	-0.507222	-0.657732	-0.758783	-0.728146	0.377104	0.163349	-0.170239	-0.639398	-0.170239	-0.69662	-0.729866	0.799371	-0.546334	-0.736344	-0.649921	-0.689973
	p-value	0.326082	0.22951	0.196812	0.26015	0.183589	0.226843	0.146095	0.147921	0.189269	0.17855	0.421351	0.201173	0.493161	0.175137	0.154514	0.16997	0.235083	0.186832	0.177824	0.120102	0.173224	0.130517	0.419897	0.605477	0.784296	0.0962813	0.383058	0.227626	0.136953	0.163036	0.531493	0.792946	0.784296	0.245394	0.784296	0.191201	0.161537	0.104569	0.340735	0.155927	0.235151	0.1973
	Covariance	-530.371	-463.542	-111.554	-767.86	-8.30341	-12.2869	-34.049	12.4067	-134.662	-75.2437	-178.49	-135.063	-26.2075	-49.9633	-175.665	-7.74107	-1616.99	-165.256	-6.90281	-13.6592	-16.4328	-2.96781	-4.04826	-3.2559	-0.191505	-4.5714	-10.4397	-135.633	-13.8165	-44.7803	2.69497	3.61605	-0.191505	-156.589	-0.191505	-46.3584	-560.042	3.57089	-1.08507	-63.6558	-32674.4	-2314.92
	N	5	5	5	5	5	5	5	5	5	5	5	5	5	5	5	5	5	5	5	5	5	5	5	5	5	5	5	5	5	5	5	5	5	5	5	5	5	5	5	5	5	5
TOTAL	Pearson Correlations	-0.406181	-0.498332	-0.534653	-0.473551	-0.602064	-0.513118	-0.587716	0.857534	-0.545419	-0.552731	-0.345612	-0.528463	-0.267032	-0.566852	-0.586009	-0.625493	-0.493033	-0.568484	-0.577806	-0.639548	-0.566994	-0.658113	-0.36602	-0.226383	0.00833066	-0.671467	-0.369869	-0.507713	-0.620649	-0.618466	0.471176	-0.0278908	0.00833066	-0.484334	0.00833066	-0.548327	-0.59272	0.666891	-0.353541	-0.587279	-0.500702	-0.539503
	p-value	0.497429	0.392842	0.353247	0.420417	0.282656	0.376602	0.297341	0.0631531	0.34171	0.333929	0.568878	0.359923	0.66409	0.319031	0.299101	0.259107	0.398702	0.31732	0.307594	0.245247	0.318882	0.227261	0.544594	0.714242	0.989393	0.21456	0.540038	0.38252	0.263931	0.266113	0.423083	0.964493	0.989393	0.408365	0.989393	0.33861	0.292198	0.218889	0.559419	0.297791	0.390228	0.348038
	Covariance	-308.817	-282.854	-69.358	-467.586	-5.69398	-7.68733	-21.4859	11.4563	-84.4047	-46.9962	-104.786	-83.5741	-13.7109	-31.8325	-112.007	-5.39817	-984.873	-107.548	-4.50185	-8.99893	-10.4408	-2.04585	-2.51008	-1.878	0.007525	-3.04167	-6.11282	-84.0699	-9.07472	-30.5415	2.70385	-0.495775	0.007525	-95.245	0.007525	-29.3007	-365.202	2.39215	-0.563825	-40.7668	-20213.1	-1453.46
	N	5	5	5	5	5	5	5	5	5	5	5	5	5	5	5	5	5	5	5	5	5	5	5	5	5	5	5	5	5	5	5	5	5	5	5	5	5	5	5	5	5	5
**. Correlation is significant at the 0.01 level (2-tailed).
*. Correlation is significant at the 0.05 level (2-tailed).
In green, correlated trait at 0,01P (**) with the gene expression
In yellow, correlated trait at 0,05P (*) with the gene expression

## Sheet: Correlation AG-TP (F)
(F)		Pearson Correlations
		BoBCAT4 (1)	BoBCAT4 (2)	BoGSL-Elong	BoGSL-Elong-L	BoGSL-PRO	BoGSL-PRO-L	BoBCAT3 (1)	BoBCAT3 (2)	BoCYP79F1(1)	BoCYP83A1(1)	BoCYP83A1(2)	BoSUR1(1)	SUR1(2)	BoUGT74B1	BoUGT74C1(1)	BoUGT74C1(2)	BoST5c	BoST5b (1)	BoST5b (2)	BoST5b (3)	BoST5b (4)	BoST5b (5)	BoST5b (6)	BoST5b (7)	BoST5b (8)	BoST5b (9)	BoST5b (10)	BoFMOGS-OX2	BoFMOGS-OX5	BoAOP2 (1)	BoAOP2 (2)	BoAOP2 (3)	BoGSL-OH (1)	BoGSL-OH (2)	BoGSL-OH (3)	BoBZO1p (1)	BoBZO1p (2)	BoMYB28 (1)	BoMYB28 (2)	BoMYB28 (3)	BoMYB29 (1)	BoMYB29 (2)
3-Methylsulphinylpropyl (GIB)	Pearson Correlations	0.959883	,999*	0.91695	0.881855	-1,000**	0.332388	0.952363	0.257757	0.850488	0.952455	0.734026	0.960577	0.564235	0.776081	0.777536	-0.70518	0.994352	0.255094	0.831175	0.730599	0.65874	-0.14791	0.500213	0.296227	0.296227	0.296227	0.860073	0.728938	0.603141	-0.714738	0.994904	0.782963	0.296227	0.964961	0.296227	0.761817	0.251815	0.126589	1,000**	0.576876	0.793952	0.748452
	p-value	0.180936	0.0296258	0.261287	0.312589	0.00730493	0.784291	0.197291	0.834033	0.352614	0.197099	0.475278	0.179353	0.618342	0.43441	0.432939	0.501732	0.0676945	0.835787	0.375338	0.478482	0.54218	0.905491	0.66651	0.808543	0.808543	0.808543	0.340836	0.480028	0.587831	0.493092	0.0642972	0.427414	0.808543	0.169024	0.808543	0.448615	0.837945	0.919194	0.00613933	0.608543	0.41604	0.461594
	Covariance	52.9991	33.8186	6.19847	56.8177	-0.422633	0.248767	0.950167	0.0996667	6.65505	3.79532	18.8506	8.13047	2.33105	2.2062	5.93557	-0.308383	120.708	2.46002	0.389117	0.4139	0.539167	-0.0216167	0.293567	0.231833	0.01625	0.01625	1.1567	6.86845	0.382283	-1.50092	0.54435	0.276683	0.01625	11.9204	0.01625	2.13477	6.5298	0.00966667	0.0299333	1.50177	1948.58	105.721
	N	3	3	3	3	3	3	3	3	3	3	3	3	3	3	3	3	3	3	3	3	3	3	3	3	3	3	3	3	3	3	3	3	3	3	3	3	3	3	3	3	3	3
4-Methylsulphinylbutyl (GRA)	Pearson Correlations	0.980073	,999*	0.880124	0.918403	-0.995423	0.25185	0.974647	0.338144	0.803212	0.92344	0.788567	0.980563	0.631705	0.826393	0.721866	-0.76234	1,000*	0.33555	0.781442	0.785462	0.593096	-0.0641671	0.425578	0.214809	0.214809	0.214809	0.89995	0.66875	0.533886	-0.771053	0.982892	0.83253	0.214809	0.983617	0.214809	0.704607	0.169489	0.209607	0.995596	0.506098	0.842294	0.801602
	p-value	0.127305	0.0240054	0.314918	0.258958	0.0609362	0.837922	0.14366	0.780402	0.406245	0.25073	0.421646	0.125722	0.564711	0.380778	0.48657	0.448101	0.020633	0.782156	0.428969	0.424851	0.595811	0.959122	0.720141	0.862174	0.862174	0.862174	0.287205	0.533659	0.641462	0.439461	0.117928	0.373783	0.862174	0.115393	0.862174	0.502246	0.891576	0.865563	0.0597706	0.662175	0.362409	0.407963
	Covariance	18.3691	11.4841	2.01958	20.0863	-0.142817	0.0639833	0.330083	0.0443833	2.1335	1.24908	6.87433	2.81733	0.8859	0.79745	1.87058	-0.113167	41.1974	1.09843	0.124183	0.15105	0.164783	-0.00318333	0.0847833	0.0570667	0.004	0.004	0.41085	2.139	0.114867	-0.549633	0.18255	0.0998667	0.004	4.12463	0.004	0.670233	1.4919	0.00543333	0.0101167	0.447233	701.727	38.4357
	N	3	3	3	3	3	3	3	3	3	3	3	3	3	3	3	3	3	3	3	3	3	3	3	3	3	3	3	3	3	3	3	3	3	3	3	3	3	3	3	3	3	3
TOTAL	Pearson Correlations	0.965647	1,000*	0.908227	0.891716	-,999*	0.312187	0.958654	0.278316	0.83907	0.945736	0.748351	0.96629	0.581724	0.789361	0.76394	-0.720149	1	0.275669	0.819121	0.745003	0.642535	-0.126773	0.481622	0.275778	0.275778	0.275778	0.870763	0.714164	0.585984	-0.729499	0.992526	0.796059	0.275778	0.97034	0.275778	0.74782	0.231107	0.147727	1,000*	0.559314	0.806745	0.762434
	p-value	0.16735	0.0160402	0.274873	0.299003	0.0208906	0.797877	0.183705	0.820448	0.3662	0.210685	0.461692	0.165768	0.604757	0.420824	0.446524	0.488146	0.05	0.822202	0.388924	0.464896	0.555765	0.919076	0.680096	0.822129	0.822129	0.822129	0.327251	0.493614	0.601416	0.479506	0.0778828	0.413829	0.822129	0.155439	0.822129	0.462201	0.851531	0.905609	0.019725	0.622129	0.402455	0.448009
	Covariance	71.3681	45.3027	8.21805	76.904	-0.56545	0.31275	1.28025	0.14405	8.78855	5.0444	25.7249	10.9478	3.21695	3.00365	7.80615	-0.42155	161.905	3.55845	0.5133	0.56495	0.70395	-0.0248	0.37835	0.2889	0.02025	0.02025	1.56755	9.00745	0.49715	-2.05055	0.7269	0.37655	0.02025	16.045	0.02025	2.805	8.0217	0.0151	0.04005	1.949	2650.31	144.157
	N	3	3	3	3	3	3	3	3	3	3	3	3	3	3	3	3	3	3	3	3	3	3	3	3	3	3	3	3	3	3	3	3	3	3	3	3	3	3	3	3	3	3
**. Correlation is significant at the 0.01 level (2-tailed).
*. Correlation is significant at the 0.05 level (2-tailed).
In green, correlated trait at 0,01P (**) with the gene expression
In yellow, correlated trait at 0,05P (*) with the gene expression
