# Supplementary material for: Overexpression of the MYB29 transcription factor affects aliphatic glucosinolate synthesis in Brassica oleracea
Source: Plant Mol Biol. 2019 Jun 12;101(1):65–79. doi: 10.1007/s11103-019-00890-2 (PMC6695347; doi:10.1007/s11103-019-00890-2)
Supplement: Supplementary file 4 — Supplementary material 4 (XLSX 58 kb) [file 11103_2019_890_MOESM4_ESM.xlsx]

## Sheet: (A) B. oleracea genotypes
Table S3. HPLC data in B. oleracea genotypes and transgenic plants. HPLC data and GSL profiles of the single biological replicates in B. oleracea genotypes (A) and in BoMYB29 DH AG1012 and Winspit transgenic plants (B).
(A)
No. 18 (WIN5)	Peakname	Ret.Time	Area	Amount	Type	Height	Rel.Area	Resolution
		min	mAU*min			mAU	%
1	Glucoiberin	1.747	25.3252	n.a.	BMB	190.646	10.27	25.28	0.258414
2	Sinigrin	6.325	19.9165	n.a.	BMB	156.372	8.07	12.72	0.203225
3	Napin	8.582	64.826	n.a.	BMB	473.041	26.28	14.58	0.661474
4	Glucotropaeolin	11.422	82.763	n.a.	BMB	543.224	33.55	6.43
5	Glucobrassicin	12.765	27.6008	n.a.	BMB	175.436	11.19	2.04
6	n.a.	13.338	3.922	n.a.	BMB*	18.981	1.59	2.71
7	n.a.	14.083	5.3483	n.a.	BMB	36.495	2.17	11.66
8	Sturtiin ?	16.353	1.4935	n.a.	BMB*	11.963	0.61	7.14
9	n.a.	23.872	15.4884	n.a.	BMB	13.215	6.28	n.a.
Total:			246.684	0		1619.37	100
No. 19 (WIN7)	Peakname	Ret.Time	Area	Amount	Type	Height	Rel.Area	Resolution	Amount of GSLs
		min	mAU*min			mAU	%
1	Glucoiberin	1.762	18.0572	n.a.	BMB	114.976	2.74	23.53	0.176154
2	Sinigrin	6.332	72.6286	n.a.	BMB	559.13	11.01	10.4	0.708515
3	Napin	8.577	316.75	n.a.	BMB	1779.53	48.04	12.33	3.09
4	Glucotropaeolin	11.425	86.5682	n.a.	BMB	572.844	13.13	6.28
5	Glucobrassicin	12.758	149.759	n.a.	BMB	917.256	22.71	10.43
6	n.a.	23.867	15.6198	n.a.	BMB	13.47	2.37	n.a.
Total:			659.383	0		3957.2	100
No. 17 (WIN9)	Peakname	Ret.Time	Area	Amount	Type	Height	Rel.Area	Resolution
		min	mAU*min			mAU	%
1	Glucoiberin	1.743	26.9129	n.a.	BMB	204.179	7.27	36.88	0.292208
2	Napin	8.577	83.6091	n.a.	BMB	606.659	22.6	14.33	0.90779
3	Glucotropaeolin	11.412	77.78	n.a.	BMB	504.633	21.02	6.08
4	Glucobrassicin	12.742	155.278	n.a.	BMB	931.285	41.97	2.6
5	n.a.	13.32	5.5557	n.a.	BMB	31.451	1.5	13.88
6	Sturtiin ?	16.333	7.075	n.a.	BMB	45.391	1.91	6.8
7	n.a.	23.835	13.7822	n.a.	BMB	11.607	3.72	n.a.
Total:			369.993	0		2335.2	100
No. 1 (WIN14)	Peakname	Ret.Time	Area	Amount	Type	Height	Rel.Area	Resolution
		min	mAU*min			mAU	%
1	Glucoiberin	1.74	43.246	n.a.	BMB	380.397	25.73	26.44	0.395061
2		6.005	5.3082	n.a.	BMB	48.411	3.16	14.76
3	Napin	8.592	6.7728	n.a.	BMB	48.768	4.03	13.29	0.0618709
4	Glucotropaeolin	11.437	92.4446	n.a.	BMB	596.179	55	5.69
5	Glucobrassicin	12.772	6.6139	n.a.	BMB	42.203	3.93	5.95
6	n.a.	14.075	3.5314	n.a.	BMB*	26.069	2.1	9.31
7	n.a.	23.917	10.1692	n.a.	BMB	8.844	6.05	n.a.
Total:			168.086	0		1150.87	100
Group 1 (PSB)	Peakname	Ret.Time	Area	Amount	Type	Height	Rel.Area	Resolution	Amount of GSLs
		min	mAU*min			mAU	%
1	Progoitrin	5.255	14.033	n.a.	BMB	81.754	9.3	26.88	0.172399
2	Glucotropaeolin	11.435	68.741	n.a.	BMB	448.078	45.55	6.24
3	Glucobrassicin	12.775	23.0707	n.a.	BMB	143.588	15.29	2.29
4	n.a.	13.347	5.6247	n.a.	BMB	30.8	3.73	3.01
5	n.a.	14.09	17.0802	n.a.	BMB	96.297	11.32	10.33
6	Sturtiin ?	16.353	22.3721	n.a.	BMB	137.603	14.82	n.a.
Total:			150.922	0		938.121	100
Group 2 (PSB)	Peakname	Ret.Time	Area	Amount	Type	Height	Rel.Area	Resolution
		min	mAU*min			mAU	%
1	Progoitrin	5.247	14.3224	n.a.	BMB	83.698	8.21	26.87	0.166091
2	Glucotropaeolin	11.407	72.823	n.a.	BMB	471.668	41.75	6.26
3	Glucobrassicin	12.738	24.2318	n.a.	BMB	151.368	13.89	2.25
4	n.a.	13.318	6.2598	n.a.	BMB	33.724	3.59	2.87
5	n.a.	14.057	19.8194	n.a.	BMB	102.407	11.36	10.37
6	Sturtiin ?	16.325	23.7081	n.a.	BMB	144.585	13.59	6.25
7	n.a.	23.448	13.2492	n.a.	BMB	10.088	7.6	n.a.
Total:			174.414	0		997.538	100
Group 3 (PSB)	Peakname	Ret.Time	Area	Amount	Type	Height	Rel.Area	Resolution
		min	mAU*min			mAU	%
1	Progoitrin	5.247	14.2179	n.a.	BMB	85.016	9.23	27.28	0.170711
2	Glucotropaeolin	11.408	70.3354	n.a.	BMB	458.11	45.65	6.29
3	Glucobrassicin	12.743	23.3659	n.a.	BMB	146.961	15.17	2.34
4	n.a.	13.325	5.8471	n.a.	BMB	32.166	3.8	2.98
5	n.a.	14.065	17.4708	n.a.	BMB	98.216	11.34	10.33
6	Sturtiin ?	16.332	22.8322	n.a.	BMB	139.33	14.82	n.a.
Total:			154.069	0		959.799	100
Group 4 (PSB)	Peakname	Ret.Time	Area	Amount	Type	Height	Rel.Area	Resolution
		min	mAU*min			mAU	%
1	Progoitrin	5.247	14.3224	n.a.	BMB	83820	8.21	26.87	0.166091
2	Glucotropaeolin	11.407	72.823	n.a.	BMB	462668	41.75	6.26
3	Glucobrassicin	12.738	24.2318	n.a.	BMB	150348	13.89	2.25
4	n.a.	13.318	6.2598	n.a.	BMB	33308	3.59	2.87
5	n.a.	14.057	19.8194	n.a.	BMB	102213	11.36	10.37
6	Sturtiin ?	16.325	23.7081	n.a.	BMB	143595	13.59	6.25
7	n.a.	23.448	13.2492	n.a.	BMB	10108	7.6	n.a.
Total:			174.414	0		986060	100
Group 1 (SAV)	Peakname	Ret.Time	Area	Amount	Type	Height	Rel.Area	Resolution	Amount of GSLs
		min	mAU*min			mAU	%
1	Glucoiberin	1.77	16.2982	n.a.	BMB	97.343	13.54	30.5	0.249871
2	Glucobrassicanapin	9.627	9.4162	n.a.	BMB	52.348	7.83	7.49	0.144362
3	Glucotropaeolin	11.418	55.0838	n.a.	BMB	316.247	45.78	9.04
4	n.a.	23.9	39.5332	n.a.	BMB	23.257	32.85	n.a.
Total:			120.331	0		489.195	100
Group 2. 48 (SAV)	Peakname	Ret.Time	Area	Amount	Type	Height	Rel.Area	Resolution
		min	mAU*min			mAU	%
1	Glucoiberin	1.772	16.2915	n.a.	BMB	97.329	13.33	30.78	0.245269
2	Glucobrassicanapin	9.642	9.5075	n.a.	BMB	52.947	7.78	7.56	0.143136
3	Glucotropaeolin	11.432	56.0941	n.a.	BMB	320.703	45.9	9.17
4	n.a.	23.912	40.3064	n.a.	BMB	24.151	32.98	n.a.
Total:			122.2	0		495.131	100
Group 3. (SAV)	Peakname	Ret.Time	Area	Amount	Type	Height	Rel.Area	Resolution
		min	mAU*min			mAU	%
1	Glucoiberin	1.77	16.3677	n.a.	BMB	96.755	13.24	30.56	0.246964
2	Glucobrassicanapin	9.652	9.3396	n.a.	BMB	51.44	7.55	7.58	0.14092
3	Glucotropaeolin	11.45	55.9698	n.a.	BMB	318.571	45.27	8.87
4	n.a.	23.887	41.953	n.a.	BMB	24.565	33.93	n.a.
Total:			123.63	0		491.331	100
Group 4. (SAV)	Peakname	Ret.Time	Area	Amount	Type	Height	Rel.Area	Resolution
		min	mAU*min			mAU	%
1	Glucoiberin	1.77	16.3677	n.a.	BMB	97200	13.24	30.56	0.246964
2	Glucobrassicanapin	9.652	9.3396	n.a.	BMB	52.03	7.55	7.58	0.14092
3	Glucotropaeolin	11.45	55.9698	n.a.	BMB	319100	45.27	8.87
4	n.a.	23.887	41.953	n.a.	BMB	24224	33.93	n.a.
Total:			123.63	0		440576	100
Overexpression of the MYB29 transcription factor affects aliphatic glucosinolate synthesis in Brassica oleracea Plant Molecular Biology Diana L. Zuluaga1,7*, Neil S. Graham2, Annett Klinder3, A.E. Elaine van Ommen Kloeke4, Angelo R. Marcotrigiano5, Carol Wagstaff3, Ruud Verkerk6, Gabriella Sonnante7, Mark G.M. Aarts1 1Laboratory of Genetics, Wageningen University, Droevendaalsesteeg 1, 6708 PB, W…

## Sheet: (B) BoMYB29 trangenic plants
Table S3. HPLC data in B. oleracea genotypes and transgenic plants. HPLC data and GSL profiles of the single biological replicates in B. oleracea genotypes (A) and in BoMYB29 DH AG1012 and Winspit transgenic plants (B).
(B)
MYB29-3-1											MYB29-3-2											MYB29-3-3	Peakname	Ret.Time	Area	Amount	Type	Height	Rel.Area	Resolution	amount of GSLs			MYB29-3-1	MYB29-3-2	MYB29-3-3
No.	Peakname	Ret.Time	Area	Amount	Type	Height	Rel.Area	Resolution	amount of GSLs		No.	Peakname	Ret.Time	Area	Amount	Type	Height	Rel.Area	Resolution	amount of GSLs		No.		min	mAU*min			mAU	%				Glucoiberin	1.54489	1.62796	1.61995
		min	mAU*min			mAU	%						min	mAU*min			mAU	%				1	n.a.	1.61	48.9243	n.a.	BMB	317.247	4.79	11.15			raphanin	2.06148	2.76977	3.26217
2	Glucoiberin	4.748	178.3	n.a.	BMB^	1063.56	19.24	4.62	1.54489		3	Glucoiberin	4.743	162.178	n.a.	BMB^	802.4	17.19	5.59	1.62796		2	n.a.	1.812	2.805	n.a.	Rd	46.974	0.27	n.a.
4	raphanin	6.38	237.92	n.a.	BMB^	2093.05	25.68	5.88	2.06148		4	raphanin	6.323	275.924	n.a.	BMB^	1974.6	29.25	4.73	2.76977		3	Glucoiberin	4.717	154.637	n.a.	BMB	690.438	15.14	5.2	1.61995			MYB29-5-1	MYB29-5-2	MYB29-5-3
6	Raphenin	7.685	5.7468	n.a.	BMB^	88.476	0.62	12.84			6	Raphenin	7.617	3.2837	n.a.	BMB*^	41.2	0.35	1.86			4	raphanin	6.378	311.4	n.a.	BMB	1896.62	30.49	10.29	3.26217		Glucoiberin	2.41989	2.42848	2.75146
8	4-HydroxyGB	9.605	9.0014	n.a.	BMB^	77.069	0.97	9.41			9	4-HydroxyGB	9.54	8.6589	n.a.	BMB^	50.268	0.92	6.28			5	n.a.	9.158	9.0782	n.a.	BMB	56.404	0.89	1.69			raphanin	2.36109	2.79579	3.81393
9	Glucotropaeolin	11.105	97.4658	n.a.	BMB^	970.652	10.52	4.12			10	Glucotropaeolin	11.038	84.129	n.a.	BMB^	613.053	8.92	5.62			6	n.a.	9.613	8.301	n.a.	BMB	49.436	0.81	5.49
12	Glucobrassicin	12.428	198.102	n.a.	BMB^	1769.94	21.38	8.31			11	Glucobrassicin	12.37	209.086	n.a.	BMB^	1404.39	22.17	5.86			7	Glucotropaeolin	11.13	80.6143	n.a.	BMB	490.645	7.89	4.66				MYB29-6-1	MYB29-6-3	MYB29-6-2
13	4-methoxyGB	13.798	18.7092	n.a.	BMB^	199.775	2.02	14.25			12	4-methoxyGB	13.752	17.51	n.a.	BMB^	131.645	1.86	9.64			8	n.a.	12.482	251.254	n.a.	BMB	1399.28	24.6	4.83			Glucoiberin	2.92416	2.81053	2.68972
14	NeoGB	16.045	134.862	n.a.	BMB^	1265.18	14.55	n.a.			13	NeoGB	16.01	129.516	n.a.	BMB^	873.106	13.73	n.a.			9	n.a.	13.877	21.3328	n.a.	BMB	132.178	2.09	7.88			raphanin	2.79793	3.73941	2.83694
Total:			1067.23	0		9440.46	115.17															10	Sturtiin ?	16.133	132.945	n.a.	BMB	747.67	13.02	n.a.
											Total:			1076.1	0		7263.52	114.08				Total:			1021.29	0		5826.89	100
MYB29-5-1											MYB29-5-2											MYB29-5-3									amount of GSLs			WT-1-1	WT-1-2	WT-1-3
No.	Peakname	Ret.Time	Area	Amount	Type	Height	Rel.Area	Resolution	amount of GSLs		No.	Peakname	Ret.Time	Area	Amount	Type	Height	Rel.Area	Resolution	amount of GSLs		No.		min	mAU*min			mAU	%				Glucoiberin	0.911904	0.993614	0.926728
		min	mAU*min			mAU	%						min	mAU*min			mAU	%				1	n.a.	1.613	33.0847	n.a.	BMB	340.486	3.68	11.81			raphanin	1.72294	2.08076	2.51473
2	Glucoiberin	4.738	248.55	n.a.	BMB^	1426.13	29.61	6.91	2.41989		3	Glucoiberin	4.718	270.827	n.a.	BMB^	1236.08	27.48	5.13	2.42848		2	Glucoiberin	4.727	234.404	n.a.	BMB	1017.5	26.07	5.07	2.75146
3	raphanin	6.373	242.512	n.a.	BMB^	2104.89	28.89	8.69	2.36109		4	raphanin	6.32	311.79	n.a.	BMB^	2006.02	31.64	5.85	2.79579		3	raphanin	6.4	324.918	n.a.	BMB	1925.7	36.14	5.17	3.81393			WT-2-1	WT-2-2	WT-2-3
4	Raphenin	7.68	6.2212	n.a.	BMB^	94.416	0.74	13.75			5	Raphenin	7.623	9.1744	n.a.	BMB^	69.667	0.93	7.21			4	n.a.	7.698	11.2737	n.a.	BMB	68.874	1.25	5.78			Glucoiberin	0.547103	0.498491	0.478903
6	4-HydroxyGB	9.592	2.3682	n.a.	BMB*^	31.473	0.28	10.57			7	4-HydroxyGB	9.547	6.4674	n.a.	BMB^	31.042	0.66	5.5			5	n.a.	9.097	7.4276	n.a.	BMB	46.196	0.83	7.45			raphanin	1.30261	1.47487	1.47381
7	Glucotropaeolin	11.093	86.7399	n.a.	BMB^	869.559	10.33	8.32			8	Glucotropaeolin	11.053	94.1798	n.a.	BMB^	633.994	9.56	5.28			6	Glucotropaeolin	11.132	71.945	n.a.	BMB	431.718	8	4.7
8	Glucobrassicin	12.422	89.0916	n.a.	BMB	867.41	10.61	8.84			9	Glucobrassicin	12.392	104.106	n.a.	BMB	678.1	10.56	5.49			7	Glucobrassicin	12.478	96.9799	n.a.	BMB	560.931	10.79	4.86				WT-3-1	WT-3-2	WT-3-3
9	4-methoxyGB	13.798	21.1123	n.a.	BMB^	223.997	2.51	14.48			10	4-methoxyGB	13.77	23.9758	n.a.	BMB^	166.633	2.43	8.83			8	n.a.	13.877	22.4492	n.a.	BMB	135.485	2.5	7.71			Glucoiberin	0.838974	0.877436	0.774968
10	NeoGB	16.052	94.1554	n.a.	BMB^	898.501	11.22	n.a.			11	NeoGB	16.023	98.4767	n.a.	BMB^	621.467	9.99	n.a.			9	Sturtiin ?	16.138	87.912	n.a.	BMB	488.28	9.78	8.51			raphanin	1.72612	2.19444	2.19766
Total:			939.922	0		7963.01	111.96				Total:			1093.21	0		6692.44	110.92				10	n.a.	23.49	8.6266	n.a.	BMB	9.665	0.96	n.a.
																						Total:			899.02	0		5024.83	100
MYB29-6-1											MYB29-6-3											MYB29-6-2									amount of GSLs
No.	Peakname	Ret.Time	Area	Amount	Type	Height	Rel.Area	Resolution	amount of GSLs		No.	Peakname	Ret.Time	Area	Amount	Type	Height	Rel.Area	Resolution	amount of GSLs		No.		min	mAU*min			mAU	%
		min	mAU*min			mAU	%						min	mAU*min			mAU	%				1	n.a.	1.663	10.6229	n.a.	BMB	133.68	0.88	14.06
2	Glucoiberin	4.735	327.553	n.a.	BMB^	1681.39	28.88	5.84	2.92416		3	Glucoiberin	4.728	298.536	n.a.	MB^	1257.16	25.38	4.66	2.81053		2	Glucoiberin	4.82	317.112	n.a.	BMB	1692.86	26.21	2.04	2.68972
3	raphanin	6.343	313.413	n.a.	BMB^	2259.44	27.63	7.39	2.79793		4	raphanin	6.393	397.203	n.a.	BMB^	2090.91	33.77	3.37	3.73941		3	raphanin	5.422	334.47	n.a.	BMB	2216.34	27.64	3.33	2.83694
4	Raphenin	7.652	16.7879	n.a.	BMB^	234.723	1.48	4.3			6	Raphenin	7.707	23.3142	n.a.	BMB^	153.338	1.98	5.53			4	n.a.	6.157	6.236	n.a.	BMB	56.701	0.52	2.57
6	Napin	8.978	4.0669	n.a.	Ru	25.526	0.36	n.a.														5	n.a.	6.623	21.0862	n.a.	BMB	187.893	1.74	2.42
8	4-HydroxyGB	9.565	13.123	n.a.	MB^	113.332	1.16	8.96			8	4-HydroxyGB	9.633	9.5105	n.a.	BMB^	55.632	0.81	5.18			6	n.a.	7.383	5.4241	n.a.	BMB	18.467	0.45	2.95
9	Glucotropaeolin	11.067	94.5975	n.a.	BMB^	876.693	8.34	3.25			9	Glucotropaeolin	11.135	89.7033	n.a.	BM ^	529.538	7.63	1.89			7	n.a.	8.428	16.225	n.a.	BMB	100.926	1.34	1.65
12	Glucobrassicin	12.393	174.945	n.a.	MB^	1510.54	15.42	7.95			11	Glucobrassicin	12.487	169.082	n.a.	BMB	959.805	14.37	4.78			8	n.a.	8.875	16.6934	n.a.	BMB	86.617	1.38	6.4
13	4-methoxyGB	13.773	28.7715	n.a.	BMB^	284.863	2.54	8.06			12	4-methoxyGB	13.877	26.4074	n.a.	BMB^	160.029	2.24	4.57			9	Glucotropaeolin	10.59	99.5648	n.a.	BMB	638.995	8.23	2.39
15	NeoGB	16.028	111.507	n.a.	BMB^	971.542	9.83	n.a.			14	NeoGB	16.142	106.004	n.a.	BMB^	580.476	9.01	15.73			10	n.a.	11.205	7.4158	n.a.	BMB	46.536	0.61	3.27
Total:			1262.58	0		9663.96	111.31				Total:			1282.36	0		6730.25	109.01				11	Glucobrassicin	12.062	194.777	n.a.	BMB	1226.47	16.1	6.01
																						12	n.a.	13.56	33.0269	n.a.	BMB	233.894	2.73	5.8
																						13	n.a.	14.928	8.3946	n.a.	BMB	57.627	0.69	3.89
																						14	n.a.	15.9	118.659	n.a.	BMB	747.541	9.81	6.37
																						15	n.a.	23.412	20.2736	n.a.	BMB	15.503	1.68	n.a.
																						Total:			1209.98	0		7460.05	100
WT-1-1											WT-1-2	Peakname	Ret.Time	Area	Amount	Type	Height	Rel.Area	Resolution	amount of GSLs
No.	Peakname	Ret.Time	Area	Amount	Type	Height	Rel.Area	Resolution	amount of GSLs		No.		min	mAU*min			mAU	%				WT-1-3
		min	mAU*min			mAU	%				1	n.a.	1.633	8.0345	n.a.	BMB	89.888	0.79	22.71			No.	Peakname	Ret.Time	Area	Amount	Type	Height	Rel.Area	Resolution	amount of GSLs
2	Glucoiberin	4.748	121.252	n.a.	BMB^	692.412	11.77	6.74	0.911904		2	Glucoiberin	4.777	106.867	n.a.	BMB	1069.54	10.51	3.75	0.993614				min	mAU*min			mAU	%
3	raphanin	6.367	229.092	n.a.	BMB^	1947.96	22.23	8.55	1.72294		3	raphanin	5.42	223.794	n.a.	BMB	1887.02	22.01	5.88	2.08076		3	Glucoiberin	4.718	97.4466	n.a.	BMB^	414.061	9.49	5.09	0.926728
6	4-HydroxyGB	9.583	27.0405	n.a.	BMB^	216.859	2.62	7.88			4	n.a.	6.615	5.023	n.a.	BMB	40.265	0.49	2.22			4	raphanin	6.377	264.427	n.a.	BMB^	1713.22	25.74	9.26	2.51473
7	Glucotropaeolin	11.092	112.29	n.a.	BMB^	938.63	10.9	5.99			5	n.a.	7.21	5.8052	n.a.	BMB	21.783	0.57	4.83			6	4-HydroxyGB	9.613	22.3406	n.a.	BMB^	125.99	2.17	4.83
8	Glucobrassicin	12.423	328.394	n.a.	BMB^	2177.53	31.86	6.29			6	n.a.	8.6	25.8467	n.a.	BMB	154.553	2.54	1.87			7	Glucotropaeolin	11.118	88.8002	n.a.	BMB	495.776	8.64	4.02
9	4-methoxyGB	13.803	42.6372	n.a.	BMB^	374.161	4.14	11.51			7	n.a.	9.083	24.9845	n.a.	BMB	149.536	2.46	6.46			8	Glucobrassicin	12.47	352.026	n.a.	BMB^	1726.08	34.27	4.14
10	NeoGB	16.057	124.881	n.a.	BMB^	970.103	12.12	n.a.			8	Glucotropaeolin	10.767	90.8291	n.a.	BMB	597.271	8.93	5.26			9	4-methoxyGB	13.87	36.8033	n.a.	BMB^	208.888	3.58	6.83
Total:			1155.49	0		8743.03	112.12				9	n.a.	12.205	331.081	n.a.	BMB	1887.03	32.56	5.46			10	NeoGB	16.132	106.83	n.a.	BMB^	552.332	10.4	6.3
											10	n.a.	13.672	37.3619	n.a.	BMB	258.511	3.67	9.07			Total:			1134.09	0		6150.77	110.4
											11	Sturtiin ?	15.972	114.925	n.a.	BMB	704.853	11.3	16.04
											12	n.a.	21.74	10.2465	n.a.	BM	23.329	1.01	1.13
											13	n.a.	23.407	31.9767	n.a.	MB	23.359	3.14	n.a.
											Total:			1016.78	0		6906.93	100
WT-2-1											WT-2-2	Peakname	Ret.Time	Area	Amount	Type	Height	Rel.Area	Resolution	amount of GSLs		WT-2-3
No.	Peakname	Ret.Time	Area	Amount	Type	Height	Rel.Area	Resolution	amount of GSLs		No.		min	mAU*min			mAU	%				No.	Peakname	Ret.Time	Area	Amount	Type	Height	Rel.Area	Resolution	amount of GSLs
		min	mAU*min			mAU	%				1	n.a.	1.622	8.6222	n.a.	BM	75.259	0.82	n.a.					min	mAU*min			mAU	%
3	Glucoiberin	4.743	78.1424	n.a.	BMB^	448.833	6.76	7.16	0.547103		2	n.a.	1.817	13.4855	n.a.	MB	86.004	1.28	n.a.			3	Glucoiberin	4.717	51.3335	n.a.	BMB^	215.11	5.22	5.18	0.478903
4	raphanin	6.362	186.05	n.a.	BMB^	1803.43	16.1	17.28	1.30261		3	Glucoiberin	4.727	57.4008	n.a.	BMB	277.649	5.46	5.77	0.498491		4	raphanin	6.368	157.977	n.a.	BMB^	1150.02	16.05	9.29	1.47381
6	4-HydroxyGB	9.577	45.0092	n.a.	BMB^	359.32	3.89	7.74			4	raphanin	6.313	169.83	n.a.	BMB	1363.77	16.17	12.45	1.47487		6	4-HydroxyGB	9.588	28.8461	n.a.	BMB^	162.631	2.93	4.7
7	Glucotropaeolin	11.082	120.62	n.a.	BMB^	995.846	10.43	5.77			5	n.a.	8.962	24.6221	n.a.	BMB	192.561	2.34	2.32			7	Glucotropaeolin	11.088	90.5218	n.a.	BMB^	504.209	9.2	3.86
8	Glucobrassicin	12.407	361.522	n.a.	BMB^	2296.21	31.27	6.06			6	n.a.	9.522	33.4056	n.a.	BMB	207.028	3.18	5.63			8	Glucobrassicin	12.433	360.904	n.a.	BMB^	1734.11	36.68	3.97
9	4-methoxyGB	13.78	48.0797	n.a.	BMB^	420.304	4.16	2.9			7	Glucotropaeolin	11.023	97.2434	n.a.	BMB	601.257	9.26	4.53			10	4-methoxyGB	14.398	14.3635	n.a.	BMB^	78.487	1.46	4.8
11	NeoGB	16.04	218.356	n.a.	BMB^	1569.89	18.89	3.22			8	n.a.	12.352	363.102	n.a.	BMB	1925.22	34.57	4.59			11	NeoGB	16.09	185.654	n.a.	BMB^	921.366	18.87	5.57
Total:			1374.3	0		10216.1	118.89				9	n.a.	13.73	46.5867	n.a.	BMB	273.682	4.44	2.06			Total:			1169.67	0		6213.24	118.87
											10	n.a.	14.31	17.0677	n.a.	BMB	99.095	1.62	5.74
											11	Sturtiin ?	15.997	207.896	n.a.	BMB	1126.35	19.79	6.06
											12	n.a.	18.758	11.0764	n.a.	BMB	29.693	1.05	n.a.
											Total:			1050.34	0		6257.57	100
WT-3-1											WT-3-2	Peakname	Ret.Time	Area	Amount	Type	Height	Rel.Area	Resolution	amount of GSLs		WT-3-3
No.	Peakname	Ret.Time	Area	Amount	Type	Height	Rel.Area	Resolution	amount of GSLs		No.		min	mAU*min			mAU	%				No.	Peakname	Ret.Time	Area	Amount	Type	Height	Rel.Area	Resolution	amount of GSLs
		min	mAU*min			mAU	%				1	Glucoiberin	4.697	99.9714	n.a.	BMB	434.554	8.87	4.95	0.877436				min	mAU*min			mAU	%
1	Glucoiberin	4.74	101.986	n.a.	BMB^	573.15	9.34	6.85	0.838974		2	raphanin	6.26	250.025	n.a.	BMB	1676.54	22.19	5.4	2.19444		1	Glucoiberin	4.703	82.1782	n.a.	BMB^	330.928	7.26	4.84	0.774968
2	raphanin	6.365	209.829	n.a.	BMB^	1870.22	19.22	7.52	1.72612		3	n.a.	7.553	8.9682	n.a.	BMB	54.545	0.8	5.86			2	raphanin	6.36	233.041	n.a.	BMB^	1515.41	20.57	2.83	2.19766
5	4-HydroxyGB	9.578	49.2702	n.a.	BMB^	403.328	4.51	7.59			4	n.a.	8.95	28.4264	n.a.	BMB	192.57	2.52	1.92			5	4-HydroxyGB	9.592	48.868	n.a.	BMB^	261.771	4.31	4.4
6	Glucotropaeolin	11.08	102.658	n.a.	BMB^	828.725	9.4	5.66			5	n.a.	9.48	49.4697	n.a.	BMB	277.723	4.39	5.04			6	Glucotropaeolin	11.095	89.5514	n.a.	BMB^	479.277	7.91	3.46
7	Glucobrassicin	12.412	370.697	n.a.	BMB^	2291.24	33.95	5.9			6	Glucotropaeolin	10.995	96.2188	n.a.	BMB	539.25	8.54	4.02			7	Glucobrassicin	12.438	473.368	n.a.	BMB^	2002.54	41.79	3.59
8	4-methoxyGB	13.795	37.5166	n.a.	BMB^	315.054	3.44	2.9			7	n.a.	12.32	421.181	n.a.	BMB	2004.25	37.37	4.26			8	4-methoxyGB	13.833	32.5515	n.a.	BMB^	176.89	2.87	1.66
10	NeoGB	16.048	160.831	n.a.	BMB^	1179.78	14.73	23.4			8	n.a.	13.708	32.1691	n.a.	BMB	189.194	2.85	1.91			10	NeoGB	16.095	124.99	n.a.	BMB^	602.86	11.03	5.78
Total:			1252.78	0		9172.59	114.73				9	n.a.	14.28	12.0339	n.a.	BMB	64.911	1.07	5.32			Total:			1257.7	0		6205.85	111.03
											10	Sturtiin ?	15.968	128.509	n.a.	BMB	669.403	11.4	n.a.
											Total:			1126.97	0		6102.94	100
BoMYB29 WINSPIT PLANTS																																		W1-1	W1-2	W1-3
W1-1											W1-2											W1-3											Sinigrin	6.25056	7.38949	7.77207
No.	Peakname	Ret.Time	Area	Amount	Type	Height	Rel.Area	Resolution	amount of GSLs		No.	Peakname	Ret.Time	Area	Amount	Type	Height	Rel.Area	Resolution	amount of GSLs		No.	Peakname	Ret.Time	Area	Amount	Type	Height	Rel.Area	Resolution	amount of GSLs		Gluconapin	15.6326	19.2726	17.094
		min	mAU*min			mAU	%						min	mAU*min			mAU	%						min	mAU*min			mAU	%
1	n.a.	2.057	16.7679	n.a.	BMB	73.005	2.45	15.51			1	n.a.	2.022	16.5301	n.a.	BMB	61.811	2.55	14.43			1	n.a.	2.013	10.0673	n.a.	BMB	50.84	1.19	16.89				W2-1	W2-2	W2-3
2	Sinigrin	6.88	114.995	n.a.	BMB	714.817	16.77	10.54	6.25056		2	Sinigrin	6.907	108.941	n.a.	BMB	730.858	16.81	11.4	7.38949		2	Sinigrin	6.933	151.744	n.a.	BMB	1066.51	17.92	11.6	7.77207		Sinigrin	1.55498	1.55498	1.48283
3	Gluconapin	9.845	287.602	n.a.	BMB	1518.3	41.95	10.02	15.6326		3	Gluconapin	9.87	284.13	n.a.	BMB	1599.17	43.84	11.11	19.2726		3	Gluconapin	9.892	333.746	n.a.	BMB	1860.55	39.42	11.63	17.094		Gluconapin	4.92574	4.92574	4.53834
4	Glucotropaeolin	12.812	15.5367	n.a.	BMB	90.178	2.27	3.68			4	Glucotropaeolin	12.84	12.4502	n.a.	BMB	82.771	1.92	4.16			4	Glucotropaeolin	12.86	16.4882	n.a.	BMB	119.762	1.95	4.57
5	Glucobrassicin	13.895	224.653	n.a.	BMB	1225.04	32.76	3.38			5	Glucobrassicin	13.918	202.649	n.a.	BMB	1232.24	31.27	3.74			5	Glucobrassicin	13.953	298.157	n.a.	BMB	1902.05	35.22	4.13
6	4-MeOHGB	14.885	9.0182	n.a.	BMB	52.668	1.32	6.25			6	4-MeOHGB	14.888	7.2986	n.a.	BMB	46.76	1.13	6.98			6	4-MeOHGB	14.923	12.0585	n.a.	BMB	89.23	1.42	8.05
7	NeoGB	16.687	17.0896	n.a.	BMB	96.026	2.49	n.a.			7	NeoGB	16.687	16.0401	n.a.	BMB	98.561	2.48	n.a.			7	NeoGB	16.717	24.2991	n.a.	BMB	168.267	2.87	n.a.
Total:			685.662	0		3770.03	100				Total:			648.038	0		3852.16	100				Total:			846.56	0		5257.21	100
																																		WT-1-1	WT-1-2	WT-1-3
W2-1											W2-2											W2-3											Sinigrin	0	0	0
No.	Peakname	Ret.Time	Area	Amount	Type	Height	Rel.Area	Resolution	amount of GSLs		No.	Peakname	Ret.Time	Area	Amount	Type	Height	Rel.Area	Resolution	amount of GSLs		No.	Peakname	Ret.Time	Area	Amount	Type	Height	Rel.Area	Resolution	amount of GSLs		Gluconapin	11.6562	11.7887	10.614
		min	mAU*min			mAU	%						min	mAU*min			mAU	%						min	mAU*min			mAU	%
1	n.a.	0.855	5.8706	n.a.	BMB	142.029	1.49	5.19			1	n.a.	0.855	5.73	n.a.	BMB	142.029	1.49	5.19			1	n.a.	0.877	9.4698	n.a.	BMB	131.851	1.96	4.13				WT-2-1	WT-2-2	WT-2-3
2	n.a.	2.077	14.483	n.a.	BMB	60.964	3.68	14.59			2	n.a.	2.077	13.92	n.a.	BMB	60.964	3.68	14.59			2	n.a.	2.032	15.7762	n.a.	BMB	60.222	3.26	14.9			Sinigrin	0.756639	0.805878	0.747787
3	Sinigrin	6.915	41.7368	n.a.	BMB	271.334	10.59	11.48	1.55498		3	Sinigrin	6.915	41.7368	n.a.	BMB	271.334	10.59	11.48	1.55498		3	Sinigrin	6.9	45.1353	n.a.	BMB	325.458	9.33	13.38	1.48283		Gluconapin	4.75148	5.54787	4.78567
4	Gluconapin	9.855	132.21	n.a.	BMB	788.562	33.55	10.97	4.92574		4	Gluconapin	9.855	132.21	n.a.	BMB	788.562	33.55	10.97	4.92574		4	Gluconapin	9.863	138.141	n.a.	BMB	960.983	28.57	13.22	4.53834
5	Glucotropaeolin	12.827	22.667	n.a.	BMB	137.518	5.75	3.94			5	Glucotropaeolin	12.827	22.667	n.a.	BMB	137.518	5.75	3.94			5	Glucotropaeolin	12.823	25.7055	n.a.	BMB	187.061	5.32	4.77				WT-3-1	WT-3-2	WT-3-3
6	Glucobrassicin	13.913	154.823	n.a.	BMB	905.708	39.29	9.92			6	Glucobrassicin	13.913	154.823	n.a.	BMB	905.708	39.29	9.92			6	Glucobrassicin	13.912	221.356	n.a.	BMB	1514.65	45.77	4.36			Sinigrin	0.379939	0.500893	0.376791
7	NeoGB	16.703	22.2377	n.a.	BMB	130.626	5.64	n.a.			7	NeoGB	16.703	22.2377	n.a.	BMB	130.626	5.64	n.a.			7	4-MeOHGB	14.89	6.1763	n.a.	BMB	45.683	1.28	8.13			Gluconapin	0.480697	0.695614	0.582357
Total:			394.028	0		2436.74	100				Total:			394.028	0		2436.74	100				8	NeoGB	16.678	21.8279	n.a.	BMB	155.134	4.51	n.a.
																						Total:			483.588	0		3381.04	100
WT 1-1											WT 1-2											WT 1-3
No.	Peakname	Ret.Time	Area	Amount	Type	Height	Rel.Area	Resolution	amount of GSLs		No.	Peakname	Ret.Time	Area	Amount	Type	Height	Rel.Area	Resolution	amount of GSLs		No.	Peakname	Ret.Time	Area	Amount	Type	Height	Rel.Area	Resolution	amount of GSLs
		min	mAU*min			mAU	%						min	mAU*min			mAU	%						min	mAU*min			mAU	%
1	n.a.	1.983	16.8721	n.a.	BMB	57.389	2.7	20.42			1	n.a.	2.012	10.0897	n.a.	BMB	48.537	1.4	24.5			1	n.a.	1.965	10.7401	n.a.	BMB	47.761	1.77	25.22
2	Gluconapin	9.857	201.957	n.a.	BMB	1184.12	32.28	10.95	11.6562		2	Gluconapin	9.837	217.049	n.a.	BMB	1323.65	30.16	11.68	11.7887		2	Gluconapin	9.843	190.529	n.a.	BMB	1300.38	31.48	13.11	10.614
3	Glucotropaeolin	12.828	14.6319	n.a.	BMB	89.65	2.34	3.75			3	Glucotropaeolin	12.813	15.5486	n.a.	BMB	101.424	2.16	3.87			3	Glucoerusin ?	12.798	15.1594	n.a.	BMB	109.875	2.5	4.45
4	Glucobrassicin	13.913	358.807	n.a.	BMB	1924.36	57.36	3.23			4	Glucobrassicin	13.902	443.949	n.a.	BMB	2347.89	61.69	3.42			4	Glucobrassicin	13.888	354.334	n.a.	BMB	2152.85	58.54	3.75
5	4-MeOHGB	14.9	5.0103	n.a.	BMB	26.624	0.8	3.27			5	4-MeOHGB	14.887	6.0142	n.a.	BMB	36.037	0.84	6.98			5	4-MeOHGB	14.878	5.5267	n.a.	BMB	32.873	0.91	3.97
6	n.a.	15.9	6.1584	n.a.	BMB	31.845	0.98	2.69			6	NeoGB	16.682	27.0427	n.a.	BMB	175.992	3.76	n.a.			6	n.a.	15.897	7.2837	n.a.	BMB	46.516	1.2	3.29
7	NeoGB	16.687	22.1512	n.a.	BMB	134.841	3.54	n.a.			Total:			719.693	0		4033.53	100				7	NeoGB	16.682	21.6621	n.a.	BMB	159.353	3.58	n.a.
Total:			625.587	0		3448.83	100															Total:			605.236	0		3849.6	100
WT 2-1											WT 2-2											WT 2-3
No.	Peakname	Ret.Time	Area	Amount	Type	Height	Rel.Area	Resolution	amount of GSLs		No.	Peakname	Ret.Time	Area	Amount	Type	Height	Rel.Area	Resolution	amount of GSLs		No.	Peakname	Ret.Time	Area	Amount	Type	Height	Rel.Area	Resolution	amount of GSLs
		min	mAU*min			mAU	%						min	mAU*min			mAU	%						min	mAU*min			mAU	%
1	n.a.	2.002	9.4751	n.a.	BMB	44.58	0.94	15.37			1	n.a.	2.035	9.7764	n.a.	BMB	48.726	1.35	16.64			1	n.a.	2.035	9.2556	n.a.	BMB	46.593	1.15	16.97
2	Sinigrin	6.883	21.9954	n.a.	BMB	142.692	2.18	11.74	0.756639		2	Sinigrin	6.92	14.0511	n.a.	BMB	95.457	1.95	12.5	0.805878		2	Sinigrin	6.883	16.2497	n.a.	BMB	120.676	2.02	13.67	0.747787
3	Gluconapin	9.86	138.125	n.a.	BMB	831.846	13.69	4.5	4.75148		3	Gluconapin	9.873	96.7314	n.a.	BMB	628.217	13.39	12.08	5.54787		3	Gluconapin	9.832	103.995	n.a.	BMB	731.885	12.95	4.7	4.78567
4	n.a.	11.232	7.2503	n.a.	BMB	29.493	0.72	5.25			4	Glucotropaeolin	12.842	14.7245	n.a.	BMB	96.994	2.04	3.72			4	n.a.	11.208	6.7876	n.a.	BMB	27.026	0.85	5.51
5	Glucotropaeolin	12.832	24.5495	n.a.	BMB	150.216	2.43	3.33			5	Glucobrassicin	13.93	531.611	n.a.	BMB	2629.19	73.59	6.4			5	Glucotropaeolin	12.81	18.3513	n.a.	BMB	132.683	2.28	3.81
6	n.a.	13.907	640.747	n.a.	BMB	2798.43	63.53	2.95			6	n.a.	15.928	5.4902	n.a.	BMB	31.438	0.76	2.93			6	Glucobrassicin	13.89	583.695	n.a.	BMB	2794.59	72.67	9.78
7	Glucobrassicin	13.945	70.4857	n.a.	Rd	162.465	6.99	n.a.			7	NeoGB	16.722	50.0187	n.a.	BMB	319.416	6.92	n.a.			7	NeoGB	16.695	64.9128	n.a.	BMB	463.798	8.08	n.a.
8	4-MeOHGB	14.895	5.1608	n.a.	BMB	28.175	0.51	6.3			Total:			722.403	0		3849.43	100				Total:			803.247	0		4317.25	100
9	NeoGB	16.682	90.8161	n.a.	BMB	541.196	9	n.a.
Total:			1008.6	0		4729.09	100
WT 3-1											WT 3-2											WT 3-3
No.	Peakname	Ret.Time	Area	Amount	Type	Height	Rel.Area	Resolution	amount of GSLs		No.	Peakname	Ret.Time	Area	Amount	Type	Height	Rel.Area	Resolution	amount of GSLs		No.	Peakname	Ret.Time	Area	Amount	Type	Height	Rel.Area	Resolution	amount of GSLs
		min	mAU*min			mAU	%						min	mAU*min			mAU	%						min	mAU*min			mAU	%
1	n.a.	0.858	9.8068	n.a.	BMB	272.558	2.23	4.57			1	n.a.	0.865	9.0897	n.a.	BMB	201.305	1.98	5.05			1	n.a.	0.857	13.7257	n.a.	BMB	160.585	3.18	4.99
2	n.a.	2.037	15.8873	n.a.	BMB	56.725	3.62	13.8			2	n.a.	2.04	16.3775	n.a.	BMB	64.576	3.57	15.3			2	n.a.	2.025	10.4791	n.a.	BMB	52.955	2.43	17.35
3	Sinigrin	6.887	9.2113	n.a.	BMB	61.177	2.1	12.17	0.379939		3	Sinigrin	6.912	11.1314	n.a.	BMB	76.224	2.43	12.65	0.500893		3	Sinigrin	6.922	9.2413	n.a.	BMB	65.693	2.14	13.68	0.376791
4	Gluconapin	9.882	11.6541	n.a.	BMB	73.536	2.66	11.41	0.480697		4	Gluconapin	9.873	15.4587	n.a.	BMB	102.891	3.37	12.39	0.695614		4	Gluconapin	9.892	14.2831	n.a.	BMB	104.076	3.31	13.61	0.582357
5	Glucotropaeolin	12.835	20.4742	n.a.	BMB	128.216	4.67	3.89			5	Glucotropaeolin	12.858	18.7674	n.a.	BMB	126.155	4.1	4.12			5	Glucotropaeolin	12.835	20.7125	n.a.	BMB	154.304	4.8	4.57
6	Glucobrassicin	13.918	314.324	n.a.	BMB	1760.03	71.62	3.57			6	Glucobrassicin	13.938	341.909	n.a.	BMB	1992.93	74.61	3.72			6	Glucobrassicin	13.915	316.223	n.a.	BMB	2002.26	73.32	4.21
7	4-MeOHGB	14.898	8.0052	n.a.	BMB	51.099	1.82	6.78			7	4-MeOHGB	14.902	8.2728	n.a.	BMB	56.823	1.81	7.38			7	4-MeOHGB	14.905	7.4206	n.a.	BMB	55.585	1.72	8.26
8	n.a.	16.378	4.872	n.a.	Ru	27.486	1.11	n.a.			8	NeoGB	16.688	37.2333	n.a.	BMB	247.651	8.13	n.a.			8	NeoGB	16.71	39.1828	n.a.	BMB	285.265	9.09	n.a.
9	NeoGB	16.697	44.6215	n.a.	BMB	247.251	10.17	n.a.			Total:			458.24	0		2868.56	100				Total:			431.268	0		2880.73	100
Total:			438.856	0		2678.08	100

## Sheet: (C) B. oleracea parental lines
Table S3. HPLC data and GSL profiles of B. oleracea plants used for genetic transformation. HPLC data and GSL profiles of DH line (a) and Winspit line (b).
©
(a) DH	Peakname	Ret.Time	Area	Amount	Type	Height	Rel.Area	Resolution		Peakname	Amount of GSLs
		min	mAU*min			mAU	%
1	Glucoiberin	1.758	26.8886	n.a.	BMB	186.77	17.41	28.68	AG1012	Glucoiberin	0.275703
2	Glucoraphanin	6.555	10.2352	n.a.	BMB	98.902	6.63	28.29		Glucoraphanin	0.104947
3	Glucotropaeolin	11.393	82.3618	n.a.	BMB	541.606	53.32	6.43		Glucotropaeolin
4	Glucobrassicin	12.723	12.4826	n.a.	BMB	79.939	8.08	6.39		Glucobrassicin	0.127991
6	n.a.	23.833	13.9199	n.a.	BMB	12.715	9.01	n.a.		n.a.
Total:			154.477	0		973.253	100				0.508641
(b) WIN	Peakname	Ret.Time	Area	Amount	Type	Height	Rel.Area	Resolution
		min	mAU*min			mAU	%
1	Glucoiberin	1.74	43.256	n.a.	BMB	380.397	25.83	26.44		Glucoiberin	0.395195
2		6.015	5.3282	n.a.	BMB	48.411	3.16	14.76
3	Napin	8.592	6.7728	n.a.	BMB	48.768	4.03	13.29		Gluconapin	0.0618776
4	Glucotropaeolin	11.637	92.4346	n.a.	BMB	596.179	56	5.69		Glucotropaeolin
5	Glucobrassicin	12.882	6.6139	n.a.	BMB	42.203	3.93	5.95		Glucobrassicin	0.0604258
6	n.a.	14.075	3.5444	n.a.	BMB*	26.069	2.1	9.31
7	n.a.	23.917	10.1692	n.a.	BMB	8.844	6.05	n.a.
Total:			168.086	0		1150.87	100				0.517498
