# Supplementary material for: Overexpression of the MYB29 transcription factor affects aliphatic glucosinolate synthesis in Brassica oleracea
Source: Plant Mol Biol. 2019 Jun 12;101(1):65–79. doi: 10.1007/s11103-019-00890-2 (PMC6695347; doi:10.1007/s11103-019-00890-2)
Supplement: Supplementary file 5 — Supplementary material 5 (XLSX 108 kb) [file 11103_2019_890_MOESM5_ESM.xlsx]

## Sheet: 170 WIN vs PSB and SAV.txt
Table S4. Differentially expressed genes of WIN vs PSB and SAV. Differentially expressed genes when comparing plants of wild accession Winspit (WIN), with the cultivars Purple Sprouting Broccoli 'Santee' (PSB) and Savoy cabbage ‘Wintessa’ (SAV). *p < 0.05, fold change > 1.5.
Probe Set ID	Corrected p-value* (WIN Vs PSB)	Fold Change (WIN Vs PSB)	Regulation (WIN Vs PSB)	Corrected p-value (WIN Vs SAV)	Fold change (WIN Vs SAV)	Regulation (WIN Vs SAV)	Br gene id	AGI	AGI description
rres017548.v1_st	0.000199245	142.92	down	0.000145245	91.1679	down
rres076636.v1_st	0.000442161	122.332	down	0.000145245	149.992	down	Bra004262.1///KBrB008G18.27.1	AT3G13680	hypothetical protein predicted by genemark.hmm
rres080447.v1_x_st	0.000388661	114.927	up	0.000353291	133.981	up	KBrB060D14.47.1	AT5G41690	polyadenylate-binding protein, putative / PABP, putative
rres073503.v1_st	0.0101591	100.292	down	0.00628391	137.96	down	Bra009007.1	AT5G10770	nucleoid DNA-binding protein cnd41 - like protein nucleoid DNA-binding protein cnd41, chloroplast, common tobacco, PIR:T01996
rres035389.v1_x_st	0.00162751	87.8145	up	0.0013034	80.423	up	Bra012433.1	AT1G27030	unknown protein ; supported by cDNA: gi_14517457_gb_AY039564.1_
rres074440.v1_st	3.90165e-05	70.8676	up	0.000385987	101.134	up	Bra028802.1
rres103143.v1_x_st	0.0198256	67.9495	up	0.0206875	59.2856	up	Bra032984.1	AT3G27160	unknown protein contains Pfam profile: PF01165 ribosomal protein S21; supported by cDNA: gi_14532553_gb_AY039901.1_
rres013853.v1_x_st	0.00021443	59.2478	down	3.32272e-05	29.1576	down	KBrH092K14.30.1
rres090602.v1_x_st	0.000602785	58.8879	up	0.0228545	2.27156	up	Bra004324.1	AT3G62850	zinc finger protein-related
rres054633.v1_s_st	0.00868762	54.9191	up	0.00682292	57.5857	up	KBrB019J08.32.1///Bra029445.1	AT4G12300	flavonoid 3,5-hydroxylase -like protein flavonoid 3',5'-hydroxylase - Campanula medium, PID:d1003951
rres022966.v1_st	0.0259745	47.1938	up	0.0238968	40.8564	up
rres096911.v1_st	0.00741577	41.6312	up	0.0178323	31.4533	up	Bra016163.1	AT1G71040	spore coat protein-like protein similar to SPORE COAT PROTEIN A GB:P07788 from [Bacillus subtilis] and BILIRUBIN OXIDASE GB:Q12737 [Myrothecium verrucaria];supported by full-length cDNA: Ceres:98973.
rres030041.v1_st	0.000199245	39.1733	down	7.23209e-05	17.3593	down	Bra032369.1	AT3G54620	Expressed protein ; supported by cDNA: gi_15451129_gb_AY054645.1_
rres081289.v1_x_st	0.00110696	37.2589	up	0.000889814	48.3618	up	KBrB038K23.7.1	AT4G22240	putative fibrillin ; supported by full-length cDNA: Ceres: 1461.
rres071143.v1_x_st	0.030569	31.419	down	0.036651	21.9255	down	KBrH006H01.13.1///KBrH003N18.28.2///KBrH003N18.28.1///KBrH003N18.28.3///Bra034105.1	AT1G14800	hypothetical protein
rres029790.v1_x_st	0.00170778	29.2845	up	0.00180816	27.2388	up	Bra011528.1///KBrB092P05.40.1	AT3G52380	RNA-binding protein (cp33) identical to RNA-binding protein (cp33) GB:BAA06523 [Arabidopsis thaliana] (Plant Mol. Biol. 27 (3), 529-539 (1995));supported by full-length cDNA: Ceres:14246.
rres079008.v1_x_st	0.0324804	26.4082	up	0.012061	33.7898	up	KBrB043L02.20.1///Bra001121.1	AT3G04720	hevein-like protein precursor (PR-4) identical to hevein-like protein precursor GB:P43082 [Arabidopsis thaliana], similar to wound-induced protein (WIN2) precursor GB:P09762 [Solanum tuberosum]; Pfam HMM hit: chitin_binding proteins;supported by full-length cDNA: Ceres:8793.
rres030927.v1_st	0.00542499	25.4343	down	0.0284837	6.22983	down	Bra040928.1	AT2G28910	unknown protein ; supported by full-length cDNA: Ceres: 948.
rres075021.v1_st	0.0100091	25.36	up	0.00610014	35.4497	up	Bra020885.1	AT4G21105	Expressed protein ; supported by full-length cDNA: Ceres: 23587.
rres029741.v1_st	0.000645741	24.0162	up	0.000385987	23.1853	up	Bra023473.1	AT5G14530	putative protein various predicted proteins, Drosophila melanogaster, Caenorhabditis elegans, Schizosaccharomyces pombe, Saccharomyces cerevisiae, Oryza sativa;supported by full-length cDNA: Ceres:232187.
rres053310.v1_x_st	0.000588907	23.7666	up	0.000407984	3.02421	down	KBrB011P07.23.1	AT5G66570	33 kDa polypeptide of oxygen-evolving complex (OEC) in photosystem II (emb|CAA75629.1) ;supported by full-length cDNA: Ceres:37218.
rres017327.v1_x_st	0.0207168	23.4926	down	0.0350855	7.793	down
rres029348.v1_st	0.0105424	22.9036	up	0.0110185	23.7287	up
rres136800.v1_x_st	0.0104454	22.3808	up	0.00227819	21.0797	up	KBrH001H24.2.1///KBrH110N19.19.1///Bra007686.1	AT3G62590	putative protein putative protein F15G16.70 - Arabidopsis thaliana, EMBL:AL132959; supported by cDNA: gi_15810023_gb_AY054280.1_
rres092934.v1_st	0.00329842	22.0722	down	0.00211758	27.4386	down	KBrB087B10.21.1///Bra008588.1	AT5G16850	telomerase reverse transcriptase ; supported by cDNA: gi_5880682_gb_AF135454.1_AF135454
rres065309.v1_st	0.0261148	21.9146	up	0.00987601	18.3877	up	Bra037112.1	AT5G67360	subtilisin-like serine protease ARA12 almost identical to cucumisin-like serine protease (ARA12) GI:3176874 from [Arabidopsis thaliana]
rres012227.v1_st	0.00902979	21.8938	up	0.00707567	25.4551	up	Bra010131.1	AT3G48070	putative protein finger protein SIG1, Saccharomyces cerevisiae, PIR2:A56015;supported by full-length cDNA: Ceres:122162.
rres013186.v1_st	0.0247907	21.4729	up	0.0238968	21.5309	up	Bra013060.1	AT1G14800	hypothetical protein
rres011385.v1_x_st	0.00252275	21.0405	up	0.0126743	9.48566	up
rres018759.v1_st	0.0135484	20.5952	down	0.0110185	9.07984	down	Bra032369.1	AT3G54620	Expressed protein ; supported by cDNA: gi_15451129_gb_AY054645.1_
rres029522.v1_st	0.00542499	20.2999	down	0.0498568	2.37702	down	Bra031149.1
rres020092.v1_s_st	0.0026773	20.0937	up	0.00496773	14.272	up	Bra032366.1	AT1G30230	putative elongation factor beta-1 ;supported by full-length cDNA: Ceres:35337.
rres076066.v1_st	0.00371828	18.9231	down	0.00280343	29.1881	down
rres030858.v1_st	0.00222934	18.8725	up	0.000403067	18.1243	up	Bra015212.1
rres130754.v1_x_st	0.0430508	18.6381	up	0.0479281	6.25623	up	KBrB054O10.43.1///Bra028569.1	AT5G10770	nucleoid DNA-binding protein cnd41 - like protein nucleoid DNA-binding protein cnd41, chloroplast, common tobacco, PIR:T01996
rres012401.v1_x_st	0.00451231	18.5736	up	0.00396741	20.3399	up	KBrB070L01.22.1
rres104290.v1_st	0.00116767	18.4838	up	0.0117578	2.14058	down	Bra010156.1
rres080077.v1_x_st	0.00451231	18.4509	up	0.00314877	22.0734	up	Bra008240.1	AT1G76140	prolyl endopeptidase, putative similar to prolyl endopeptidase GI:6561876 from [Mus musculus]
rres092010.v1_st	0.000590501	18.3531	up	0.00361078	5.39996	down	KBrH004A02.20.1///Bra040868.1	AT4G18490	chloroplast protein cs/ch-42
rres053550.v1_st	0.00607209	17.807	up	0.00521725	18.0925	up	Bra031113.1	AT1G76810	putative translation initiation factor IF-2 similar to translation initiation factor IF-2 GB:P39730 [Saccharomyces cerevisiae]
rres054126.v1_x_st	0.00922701	17.0355	up	0.00924174	18.5804	up	Bra019509.1///KBrS011C11.41.1	AT3G47640	hypothetical protein
rres070101.v1_st	0.000838039	15.7303	up	0.0436423	2.41644	down	Bra003952.1	AT2G17390	putative glucanase
rres021692.v1_st	0.0168658	15.5317	up	0.0125444	19.3731	up	Bra015240.1	AT2G33560	hypothetical protein predicted by genefinder;supported by full-length cDNA: Ceres:42992.
rres029931.v1_st	0.00411668	14.8138	down	0.00208673	22.5225	down	Bra018199.1
rres128420.v1_s_st	0.0206433	14.4103	up	0.031634	12.8025	up	KBrB060D14.47.1	AT5G41690	polynucleotide adenylyltransferase family protein / RNA recognition motif (RRM)-containing protein
rres102155.v1_st	0.0430508	14.1122	up	0.0238968	20.9975	up	Bra018185.1		COPT2; copper ion transmembrane transporter/ high affinity copper ion transmembrane transporter
rres010376.v1_x_st	0.00320965	13.5162	up	0.00679479	12.9643	up	KBrB082L07.5.1///KBrB121I11.46.1
rres085110.v1_st	0.00163041	13.268	up	0.000410382	13.9354	up	Bra000285.1	AT2G43030	50S ribosomal protein L3 ;supported by full-length cDNA: Ceres:142861.
rres096481.v1_st	0.00206793	12.7284	up	0.0225983	9.54475	up	KBrB074J14.33.1///Bra015890.1	AT1G74840	myb-related transcription activator, putative similar to myb-related transcription activator GI:9279717 from [Arabidopsis thaliana];supported by full-length cDNA: Ceres:117643.
rres076303.v1_st	0.0123249	12.5823	up	0.0105756	12.5271	up	KBrB060D14.48.1	AT5G41690	RNA binding / nucleic acid binding / nucleotide binding
rres079721.v1_st	0.0415231	12.3919	up	0.0188082	16.8775	up	Bra032951.1	AT3G26770	putative short chain alcohol dehydrogenase contains Pfam profile: PF00106 short chain dehydrogenase; similar to sex determination protein tasselseed 2 GB:P50160 [Zea mays]; supported by cDNA: gi_15529183_gb_AY052216.1_
rres059868.v1_x_st	0.037622	12.2749	up	0.0239364	14.7254	up	KBrB039A19.15.1///Bra034728.1	AT3G12800	hypothetical protein predicted by genemark.hmm///unknown protein similar to unknown protein GB:AAD37022 from [Arabidopsis thaliana]
rres079505.v1_st	0.0128487	12.0891	up	0.00946434	15.5854	up	Bra009466.1	AT5G04210	RNA binding protein - like
rres097661.v1_st	0.0190116	10.8731	up	0.0298485	1.99863	up	KBrH092J14.11.1	AT1G51840	light repressible receptor protein kinase, putative similar to light repressible receptor protein kinase GI:1321686 from [Arabidopsis thaliana]
rres072935.v1_st	0.00256371	10.253	down	0.00253154	11.511	down	KBrH014F10.12.1		CPK25; ATP binding / calmodulin-dependent protein kinase/ kinase/ protein kinase/ protein serine/threonine kinase
rres009962.v1_s_st	0.0198256	9.46838	down	0.0270492	6.13298	down	Bra026701.1	AT1G16850	unknown protein ; supported by cDNA: gi_13358195_gb_AF325003.2_AF325003
rres103489.v1_x_st	0.0436196	9.41316	up	0.0482498	8.85146	up	KBrB007O13.20.1	AT5G46250	putative protein contains similarity to RNA-binding protein; supported by cDNA: gi_15215747_gb_AY050403.1_
rres103337.v1_st	0.00329842	9.3367	up	0.00395736	9.45166	up	KBrB032F05.27.1	AT1G19920	sulfate adenylyltransferase identical to sulfate adenylyltransferase GI:487404 from [Arabidopsis thaliana];supported by full-length cDNA: Ceres:21320.
rres071877.v1_s_st	0.0173848	9.01694	down	0.0422153	7.12351	down	KBrB049D17.18.1///Bra001010.1	AT3G01280	putative porin similar to outer mitochondrial membrane porin (voltage-dependent anion-selective channel protein) (VDAC) (POM 34) GB:P42055 (Solanum tuberosum);supported by full-length cDNA: Ceres:40102.
rres129224.v1_x_st	0.00442564	8.76466	down	0.00924174	4.7717	down	Bra006411.1///KBrB081D18.5.1///KBrB014D14.19.1
rres140841.v1_x_st	0.0266024	8.69583	up	0.0284406	9.53529	up	Bra023597.1///KBrH015C19.8.1	AT5G17170	unknown protein ; supported by cDNA: gi_14334891_gb_AY035119.1_
rres042987.v1_x_st	0.00460507	8.55775	down	0.0365379	4.51603	down	Bra011654.1	AT4G36010	thaumatin-like protein thaumatin-like protein, Arabidopsis thaliana, Pir2:S71175; supported by cDNA: gi_13430505_gb_AF360165.1_AF360165
rres134039.v1_x_st	0.00333599	8.53501	up	0.0230091	3.31574	up	KBrS008G07.15.1	AT1G54040	jasmonate inducible protein, putative similar to jasmonate inducible protein GI:9279638 from [Arabidopsis thaliana]
rres098796.v1_x_st	0.0170258	8.48711	down	0.00322558	17.0121	down	Bra019733.1	AT1G12000	putative pyrophosphate-fructose-6-phosphate 1-phosphotransferase similar to pyrophosphate-dependent phosphofuctokinase beta subunit gb|Z32850 from Ricinus communis. ESTs gb|N65773, gb|N64925 and gb|F15232 come from this gene
rres048100.v1_x_st	0.00357613	8.02805	up	0.00361078	9.23591	up	KBrB039A19.10.1	AT1G50820
rres045980.v1_x_st	0.00577613	8.00689	down	0.000889814	10.8397	down	KBrB080O07.17.1	AT2G25450	putative dioxygenase ; supported by cDNA: gi_15292706_gb_AY050787.1_
rres039585.v1_x_st	0.0100091	7.93613	down	0.0225983	6.43044	down	KBrH133A11.34.1///KBrH052O08.35.1///Bra006036.1	AT5G09870	cellulose synthase catalytic subunit
rres010741.v1_x_st	0.027023	7.83031	up	0.0131849	9.14757	up	Bra007679.1	AT3G62420	bZIP transcription factor-like protein DNA-binding protein bZIP - Antirrhinum majus, PIR:T17110; supported by cDNA: gi_15278039_gb_AF400620.1_AF400620
rres119555.v1_x_st	0.0408387	7.7904	down	0.000410382	29.5032	down	Bra010357.1///KBrB006O19.3.1///KBrB059F05.28.1	AT1G14800	hypothetical protein
rres068286.v1_st	0.00220645	7.73738	up	0.00407021	7.51984	up	Bra032952.1	AT3G26780	unknown protein contains Pfam profile: PF01535 domain of unknown function (2 copies)
rres100915.v1_st	0.0372819	7.62645	up	0.0267167	8.88788	up	KBrH015C19.8.1	AT5G17170	unknown protein ; supported by cDNA: gi_14334891_gb_AY035119.1_
rres087549.v1_st	0.0103429	7.25773	up	0.0152324	8.55868	up	KBrH110E11.23.1	AT5G19130	GPAA1 - like protein glycosylphosphatidylinositol anchor attachment 1 (GPAA1), Homo sapiens, EMBL:AB002135
rres077517.v1_st	0.0243723	6.75364	up	0.0477074	5.19659	up	Bra004324.1	AT3G62850	zinc finger protein-related
rres033440.v1_x_st	0.00464825	6.70785	up	0.0446518	2.89764	up	Bra013123.1///KBrH001K17.27.1	AT2G14580	putative pathogenesis related-1 (PR1) protein
rres087691.v1_st	0.0354731	6.61153	down	0.0251891	7.88848	down	KBrH013I08.19.1///Bra006331.1	AT1G49790	hypothetical protein contains Pfam profile: PF00310 Glutamine amidotransferases class-II
rres029015.v1_st	0.0246522	6.56823	up	0.0267589	5.19981	up	Bra030479.1
rres076117.v1_st	0.0270344	6.37093	up	0.0171086	8.66392	up	Bra039051.1	AT5G67360	subtilisin-like serine protease ARA12 almost identical to cucumisin-like serine protease (ARA12) GI:3176874 from [Arabidopsis thaliana]
rres070998.v1_st	0.00252275	6.20952	up	0.0242765	3.05525	up	KBrB036H12.36.1	AT3G62850	zinc finger protein-related
rres030839.v1_st	0.00353242	6.15516	down	0.0387098	5.00428	down	Bra022584.1	AT5G52300	low-temperature-induced 65 kD protein (sp|Q04980)
rres094256.v1_st	0.0430508	6.12519	up	0.0335149	7.52798	up	KBrH012O06.23.1		protein binding
rres099870.v1_st	0.00574872	5.93931	down	0.00422817	6.41677	down	Bra004880.1	AT2G44970	unknown protein identical to GB:AAC31827
rres039590.v1_x_st	0.00975065	5.85956	down	0.0152324	6.59307	down	Bra008052.1	AT1G72830	CCAAT-binding factor B subunit homolog, putative similar to CCAAT-binding factor B subunit homolog GI:1173615 from (Brassica napus); supported by cDNA: gi_15982863_gb_AY057539.1_
rres065381.v1_st	0.00320965	5.76852	up	0.0284406	7.15492	up	Bra036803.1	AT5G67360	subtilisin-like serine protease ARA12 almost identical to cucumisin-like serine protease (ARA12) GI:3176874 from [Arabidopsis thaliana]
rres031140.v1_st	0.00593502	5.76659	up	0.00330942	4.87917	up
rres028945.v1_st	0.0207168	5.69488	up	0.00451933	10.217	up
rres046057.v1_st	0.0245332	5.58455	down	0.0219812	3.64405	down	KBrB021P17.20.1	AT4G28400	protein phosphatase 2C-like protein protein phosphatase 2C-fission yeast, PIR2:S54297; supported by cDNA: gi_16604584_gb_AY059737.1_
rres102176.v1_st	0.042407	5.35321	up	0.0388382	5.53029	up	Bra037112.1///Bra037115.1	AT5G67360	subtilisin-like serine protease ARA12 almost identical to cucumisin-like serine protease (ARA12) GI:3176874 from [Arabidopsis thaliana]
rres103332.v1_st	0.0368219	5.35005	up	0.0234291	6.11362	up	KBrB087B10.11.1	AT5G16780	putative protein SART-1 protein - Homo sapiens, PIR:T00034
rres108299.v1_st	0.0277251	5.20716	up	0.0259121	5.1134	up	Bra027178.1	AT3G16270	hypothetical protein gene model predicted by genscan and genefinder; supported by cDNA: gi_13430665_gb_AF360245.1_AF360245
rres041686.v1_x_st	0.0104062	5.09851	up	0.0478137	4.44277	up	Bra010390.1	AT4G27940	putative protein protein kinase LePK7, Lycopersicon esculentum, gb:U89684;supported by full-length cDNA: Ceres:147875.
rres116165.v1_st	0.0430508	5.09105	up	0.0404389	4.9596	up	KBrH010P01.22.1
rres082080.v1_st	0.0121382	5.02802	down	0.0459098	3.53415	down	KBrH044N10.7.1///Bra008735.1	AT5G14800	pyrroline-5-carboxylate reductase ;supported by full-length cDNA: Ceres:36386.
rres042357.v1_st	0.0261478	5.02258	up	0.0462948	3.85572	up	Bra012628.1	AT3G62850	zinc finger protein-related
rres095989.v1_x_st	0.0207168	4.97481	up	0.0437148	3.88473	up	Bra010390.1	AT4G27940	putative protein protein kinase LePK7, Lycopersicon esculentum, gb:U89684;supported by full-length cDNA: Ceres:147875.
rres014663.v1_x_st	0.0107456	4.94996	up	0.00924174	6.15606	up	Bra037115.1	AT5G67360	subtilisin-like serine protease ARA12 almost identical to cucumisin-like serine protease (ARA12) GI:3176874 from [Arabidopsis thaliana]
rres132871.v1_x_st	0.0107456	4.93505	down	0.0210716	2.99872	down	Bra017587.1	AT1G17455	Expressed protein ; supported by full-length cDNA: Ceres: 1349.
rres009840.v1_st	0.0278716	4.93078	up	0.0126743	7.64878	up
rres123571.v1_x_st	0.0461464	4.81377	up	0.0447452	4.79205	up	KBrS011C11.43.1///Bra019507.1	AT3G47550	putative protein PIT1 - Arabidopsis thaliana, GB: AF130849
rres031112.v1_st	0.0307425	4.77948	down	0.00395736	5.55976	down
rres073227.v1_x_st	0.0173848	4.6638	up	0.0339117	4.25448	up	KBrB055A02.17.1///Bra013575.1///KBrB069A15.15.1	AT4G21940	calcium-dependent protein kinase - like protein calcium- dependent protein kinase, Nicotianatabacum, PIR:T01989; supported by cDNA: gi_14334643_gb_AY034995.1_
rres019271.v1_st	0.00966752	4.65829	up	0.0443876	1.95102	up	Bra033829.1
rres008019.v1_st	0.0170258	4.62387	up	0.024014	4.63292	up
rres129115.v1_x_st	0.00151313	4.61999	up	0.0036906	3.66803	up	KBrH005A08.2.1	AT3G62850	zinc finger protein-related
rres096000.v1_st	0.0123249	4.52419	up	0.0129216	4.4213	up	KBrH007M24.26.1	AT3G61700	putative protein hypothetical protein At2g46420 - Arabidopsis thaliana, EMBL:AC006526
rres069577.v1_x_st	0.0197798	4.47647	down	0.0248192	3.89621	down	Bra021387.1	AT3G62290	ADP-ribosylation factor-like protein ADP-ribosylation factor 1 - Arabidopsis thaliana, PIR:S28875;supported by full-length cDNA: Ceres:14909.
rres023908.v1_st	0.0152631	4.41477	up	0.0105756	4.10514	up	Bra012199.1
rres062076.v1_s_st	0.0138749	4.34374	down	0.0128294	3.51845	down	Bra029703.1///KBrB047A09.23.1	AT3G08620	unknown protein
rres043183.v1_x_st	0.0283679	4.3163	up	0.0113569	5.23284	up	KBrB087G04.43.1	AT3G17950	hypothetical protein predicted by genemark.hmm
rres028478.v1_st	0.0430508	4.27163	up	0.0298738	12.9834	up	KBrB055F11.4.1///KBrH125P16.9.1///KBrB092E07.7.1	AT1G49400	40S ribosomal protein S17, putative similar to 40S ribosomal protein S17 GI:1620985 from [Nicotiana plumbaginifolia]
rres051077.v1_st	0.0393256	4.1563	down	0.0425795	3.75663	down	KBrB055E21.49.1	AT4G00355	Expressed protein ; supported by full-length cDNA: Ceres: 39479.
rres032368.v1_x_st	0.0356153	4.13257	up	0.0124786	3.21534	up	Bra019178.1	AT4G25290	DNA photolyase
rres109799.v1_x_st	0.0419582	3.79955	up	0.0467248	3.44795	up	KBrB053J19.16.1///KBrB030K23.19.1
rres092562.v1_st	0.0262874	3.69163	up	0.0294845	5.55594	up	KBrB039A22.31.1	AT2G43740	hypothetical protein predicted by grail
rres109485.v1_x_st	0.0259745	3.67625	up	0.0498568	3.03952	up	Bra022510.1///KBrH024O16.2.1///KBrH075M17.1.1	AT5G49960	putative protein similar to unknown protein (emb|CAB86048.1)
rres102263.v1_st	0.0487588	3.67487	up	0.0251194	4.96299	up	Bra036362.1	AT3G25882	NIMIN-2 (NIM1-INTERACTING 2)
rres130721.v1_st	0.00464825	3.66431	down	0.0199599	2.3983	down	KBrH121P05.7.1	AT4G01850	S-adenosylmethionine synthase 2 ;supported by full-length cDNA: Ceres:36518.
rres048011.v1_x_st	0.0412063	3.6464	up	0.00732205	3.53523	up	Bra035855.1	AT5G63130	unknown protein
rres053217.v1_x_st	0.0261013	3.54586	up	0.0159918	3.72652	up	Bra024211.1///KBrB021P17.29.1	AT4G28300	predicted proline-rich protein hydroxyproline-rich glycoprotein precursor - commontobacco, PIR2:S06733
rres105833.v1_st	0.024515	3.50339	up	0.0178323	3.49045	up	Bra021666.1	AT2G16600	cytosolic cyclophilin (ROC3) ;supported by full-length cDNA: Ceres:23995.
rres060237.v1_x_st	0.0415231	3.48669	down	0.0461047	2.86441	down	Bra032450.1	AT1G05830	putative PHD-type zinc finger protein
rres075353.v1_x_st	0.0414458	3.21571	down	0.0212038	2.06352	down	KBrB106I11.24.1	AT1G53650	hypothetical protein
rres132016.v1_st	0.0487244	3.16624	down	0.00437506	2.50345	down	Bra016613.1	AT1G17210	hypothetical protein predicted by genscan+
rres029725.v1_st	0.00567822	3.16228	down	0.0314685	5.87788	down	Bra005276.1	AT2G36350	putative protein kinase contains a protein kinase domain profile (PDOC00100)
rres097734.v1_st	0.0173848	3.10041	down	0.0464982	2.18929	down	Bra032050.1	AT4G02720	predicted protein of unknown function similar to P. falciparum O1 protein, GenBank accession number AF030694
rres094964.v1_st	0.024515	3.05788	up	0.0171086	2.54533	up	Bra014354.1	AT1G55210	unknown protein
rres034821.v1_st	0.00922701	3.05526	up	0.0199933	2.1057	up	Bra040569.1	AT1G53750	26S proteasome ATPase subunit, putative similar to 26S proteasome ATPase subunit GI:1395190 from [Spinacia oleracea];supported by full-length cDNA: Ceres:36419.
rres083382.v1_st	0.0320112	3.00887	down	0.0349761	4.71988	down	Bra011985.1	AT2G28000	putative rubisco subunit binding-protein alpha subunit ;supported by full-length cDNA: Ceres:25773.
rres084442.v1_st	0.00916926	2.9688	up	0.0354307	3.11057	down	Bra033156.1///KBrB007I08.40.1///KBrB007I08.40.2///KBrB007I08.39.1	AT4G11100,AT4G20330///AT4G11100	putative protein ;supported by full-length cDNA: Ceres:35662.
rres068873.v1_st	0.0434615	2.96202	up	0.022308	2.91719	up	Bra040572.1	AT4G16360	kinase like protein ; supported by cDNA: gi_13430671_gb_AF360248.1_AF360248
rres098754.v1_st	0.0345154	2.9479	up	0.0230885	3.17504	up	Bra008109.1	AT4G36840
rres072904.v1_st	0.0135484	2.9365	up	0.0110133	3.08661	up	Bra034901.1///Bra040750.1	AT4G27990	putative protein hypothetical chloroplast protein RF19, Guillardia theta, PIR2:S73274;supported by full-length cDNA: Ceres:32397.
rres015453.v1_st	0.0391679	2.90474	up	0.0394568	3.01557	down	Bra033547.1	AT3G17000	E2, ubiquitin-conjugating enzyme, putative similar to ubiquitin conjugating enzyme GB:CAA51706 [Saccharomyces cerevisiae] (Nature 365 (6442), 176-179 (1993)); supported by cDNA: gi_14423395_gb_AF386935.1_AF386935
rres014995.v1_x_st	0.0458184	2.90432	down	0.0116571	4.84096	down	KBrB091M07.3.2	AT4G39150	dnaJ-like protein CAJ1 protein, Saccharomyces cerevisiae, PIR2:S48085
rres064434.v1_st	0.0235384	2.85411	down	0.0459098	2.13185	down	Bra018461.1///KBrB091G04.7.1	AT1G10120	hypothetical protein predicted by genscan
rres025597.v1_st	0.0125376	2.83364	up	0.0466562	1.79228	down	KBrH005J02.23.1	AT2G30860	glutathione S-transferase identical to GB:Y12295; supported by cDNA: gi_13926309_gb_AF372905.1_AF372905
rres047768.v1_x_st	0.0103429	2.81975	down	0.0171086	2.51916	down	KBrH120F21.23.1///Bra011609.1///KBrS015K01.1.1	AT4G35360	putative protein various predicted proteins;supported by full-length cDNA: Ceres:206573.
rres100241.v1_st	0.0178545	2.80543	down	0.00184112	13.2277	down	Bra032156.1
rres033434.v1_x_st	0.0499421	2.77678	up	0.0421297	1.63232	up	Bra034553.1	AT4G33220	pectinesterase - like protein pectinesterase, Prunus persica, X95991; supported by cDNA: gi_14190428_gb_AF378892.1_AF378892
rres063144.v1_st	0.0406702	2.75339	up	0.0138174	2.25863	up	KBrH130G13.32.1	AT1G75710	unknown protein
rres103661.v1_st	0.0474178	2.72504	up	0.0361761	2.95663	up	KBrB063G23.17.1	AT3G24255	HAPp48,5 protein identical to HAPp48,5 GB:Y09562 [Arabidopsis thaliana]
rres098892.v1_x_st	0.0301215	2.65629	up	0.0148694	3.01158	up	Bra039455.1	AT3G05180	putative nodulin similar to nodulin GB:AAA91034 from [Medicago sativa];supported by full-length cDNA: Ceres:16718.
rres072026.v1_x_st	0.00946108	2.64024	down	0.00938922	2.44687	down	Bra004880.1	AT2G44970	unknown protein identical to GB:AAC31827
rres097417.v1_st	0.0173848	2.62888	down	0.0126743	2.94617	down	Bra038379.1	AT1G65280	unknown protein
rres085647.v1_x_st	0.00802983	2.5553	up	0.0406981	2.33331	up	Bra012000.1///Bra012001.1///Bra034514.1	AT2G27775	Expressed protein ; supported by full-length cDNA: Ceres: 112146.
rres063408.v1_x_st	0.0452175	2.47049	up	0.0464982	2.6151	up	KBrB038E05.9.1	AT5G08270	hypothetical protein (fragment at BAC end)
rres136590.v1_x_st	0.024433	2.46409	down	0.0437715	2.37904	down	KBrH120F21.23.1///Bra011609.1///KBrS015K01.1.1	AT4G35360	putative protein various predicted proteins;supported by full-length cDNA: Ceres:206573.
rres009944.v1_x_st	0.0100091	2.39569	up	0.0126743	1.81793	up
rres071846.v1_st	0.0425019	2.35275	up	0.00924174	2.37779	up
rres137273.v1_x_st	0.0256435	2.3065	up	0.0420257	2.9278	up	Bra031554.1	AT1G07135	unknown protein
rres016909.v1_x_st	0.0245332	2.26015	up	0.00314697	5.86783	up	Bra019764.1	AT1G12410	ATP-dependent Clp protease proteolytic subunit (ClpR2) identical to nClpP2 GI:5360589 from [Arabidopsis thaliana]
rres095585.v1_st	0.0403309	2.23698	down	0.0318951	1.79374	down	Bra011910.1	AT1G55310	unknown protein ; supported by cDNA: gi_15293080_gb_AY050974.1_
rres066304.v1_x_st	0.0345154	2.19545	down	0.0122277	2.42912	down	KBrB064L06.1.1///Bra004720.1	AT2G42790	putative citrate synthase ;supported by full-length cDNA: Ceres:17416.
rres080750.v1_x_st	0.0470762	2.11801	up	0.011371	3.01957	up	Bra001023.1	AT3G01085	WRKY58; transcription factor
rres045610.v1_x_st	0.0324804	2.08122	down	0.0211143	1.72382	down	KBrH005A08.3.1	AT4G24330	putative protein hypothetical protein - Caenorhabditis elegans,PID:e1350884;supported by full-length cDNA: Ceres:8254.
rres070074.v1_st	0.0407582	2.07556	down	0.00451933	3.33874	down	KBrS003D10.20.1	AT2G39290	putative CDP-diacylglycerol--glycerol-3-phosphate 3-phosphatidyltransferase ; supported by cDNA: gi_13365518_dbj_AB048535.1_AB048535
rres047253.v1_x_st	0.0393256	1.9859	down	0.0339117	2.17684	down	KBrB073E20.1.1///Bra001927.1	AT3G24120	transfactor, putative similar to GB:BAA75684 from [Nicotiana tabacum];supported by full-length cDNA: Ceres:6626.
rres028035.v1_st	0.0415231	1.93993	down	0.0484666	1.60729	down
rres057798.v1_x_st	0.0458184	1.92596	down	0.0406981	1.81525	down	Bra011765.1	AT4G37445	Expressed protein ; supported by full-length cDNA: Ceres: 17990.
rres070884.v1_x_st	0.0267472	1.91976	down	0.00314877	1.91876	down	Bra021381.1	AT5G16820	Heat Shock Factor 3
rres038199.v1_x_st	0.0195343	1.89045	down	0.0466562	2.22248	down	KBrB034C23.5.1	AT5G04380	S-adenosyl-L-methionine:salicylic acid carboxyl methyltransferase-like protein
rres086911.v1_x_st	0.0323463	1.86449	down	0.0199599	1.81036	down	KBrB027C16.24.1	AT2G46820	unknown protein ;supported by full-length cDNA: Ceres:26967.
rres084299.v1_x_st	0.043709	1.84497	down	0.0122277	2.23796	down	KBrH003K23.5.1	AT3G13920	Eukaryotic initiation factor 4A, putative supported by cDNA: Ceres:29310, gi:15293046, gi:15450485
rres067448.v1_st	0.0425804	1.68601	down	0.0271532	2.94424	down	Bra004744.1///KBrB014C24.20.1///KBrB064L06.30.1	AT2G43100	3-isopropylmalate dehydratase, small subunit ; supported by cDNA: gi_16974632_gb_AY060594.1_
rres051374.v1_x_st	0.0318018	1.68448	down	0.0122277	1.99984	down	Bra034149.1	AT3G10860	putative ubiquinol-cytochrome C reductase complex ubiquinone-binding protein (QP-C) similar to ubiquinol-cytochrome C reductase complex ubiquinone-binding protein (QP-C) GB:P46269 [Solanum tuberosum]; supported by full-length cDNA: Ceres: 24626.
rres021889.v1_x_st	0.0338347	1.67358	down	0.0239115	1.9494	down	Bra027140.1	AT1G60690	auxin-induced protein, putative similar to auxin-induced protein(atb2) GI:6562980 from [Arabidopsis thaliana]
rres050813.v1_st	0.0435047	1.64969	down	0.0159918	2.00697	up	Bra009700.1	AT5G23660	MtN3-like protein ; supported by cDNA: gi_3747110_gb_AF095641.1_AF095641
rres140531.v1_x_st	0.0409992	1.61115	down	0.00606076	1.85627	down	KBrB074J14.33.1///Bra015890.1	AT1G74840	myb-related transcription activator, putative similar to myb-related transcription activator GI:9279717 from [Arabidopsis thaliana];supported by full-length cDNA: Ceres:117643.
rres141821.v1_x_st	0.0259745	1.56149	down	0.0335993	1.69493	down	Bra004720.1///KBrH012N11.19.1	AT2G42790	putative citrate synthase ;supported by full-length cDNA: Ceres:17416.
rres141858.v1_x_st	0.0200162	1.54028	down	0.0298485	1.72134	down	Bra004705.1///KBrB010H06.30.1	AT2G42500	serine threonine protein phosphatase PP2A-3 catalytic subunit ; supported by cDNA: gi_466442_gb_M96841.1_ATHPRPHC
rres060900.v1_x_st	0.0235421	1.51547	down	0.0206875	1.82985	down	Bra028615.1	AT5G09810	ACTIN 2/7 (sp|P53492) ; supported by cDNA: gi_1049306_gb_U37281.1_ATU37281
Overexpression of the MYB29 transcription factor affects aliphatic glucosinolate synthesis in Brassica oleracea Plant Molecular Biology Diana L. Zuluaga1,7*, Neil S. Graham2, Annett Klinder3, A.E. Elaine van Ommen Kloeke4, Angelo R. Marcotrigiano5, Carol Wagstaff3, Ruud Verkerk6, Gabriella Sonnante7, Mark G.M. Aarts1 1Laboratory of Genetics, Wageningen University, Droevendaalsesteeg 1, 6708 PB, W…
