# Supplementary material for: Overexpression of the MYB29 transcription factor affects aliphatic glucosinolate synthesis in Brassica oleracea
Source: Plant Mol Biol. 2019 Jun 12;101(1):65–79. doi: 10.1007/s11103-019-00890-2 (PMC6695347; doi:10.1007/s11103-019-00890-2)
Supplement: Supplementary file 6 — Supplementary material 6 (XLSX 11 kb) [file 11103_2019_890_MOESM6_ESM.xlsx]

## Sheet: 170 GO analysis.txt
Table S5. Gene Ontology of differential expressed genes. Gene Ontology (GO) analysis of genes differentially expressed between WIN plants and the cultivated genotypes.
GO ACCESSION	GO Term	corrected p-value	Count in Selection	% Count in Selection	Count in Total	% Count in Total
GO:0080001	mucilage extrusion from seed coat	0.00691951	5	62.5	159	0.177797
GO:0048359	mucilage metabolic process involved seed coat development	0.00691951	5	62.5	176	0.196806
GO:0004252	serine-type endopeptidase activity	0.00691951	7	87.5	469	0.524444
GO:0010191	mucilage metabolic process	0.00753705	5	62.5	190	0.212461
GO:0010214	seed coat development	0.0168681	5	62.5	235	0.262781
GO:0009845	seed germination	0.0355035	6	75	484	0.541218
GO:0090351	seedling development	0.0355035	6	75	489	0.546809
GO:0008236	serine-type peptidase activity	0.0456912	7	87.5	784	0.876683
GO:0017171	serine hydrolase activity	0.0456912	7	87.5	784	0.876683
Overexpression of the MYB29 transcription factor affects aliphatic glucosinolate synthesis in Brassica oleracea Plant Molecular Biology Diana L. Zuluaga1,7*, Neil S. Graham2, Annett Klinder3, A.E. Elaine van Ommen Kloeke4, Angelo R. Marcotrigiano5, Carol Wagstaff3, Ruud Verkerk6, Gabriella Sonnante7, Mark G.M. Aarts1 1Laboratory of Genetics, Wageningen University, Droevendaalsesteeg 1, 6708 PB, W…
