# Supplementary material for: Overexpression of the MYB29 transcription factor affects aliphatic glucosinolate synthesis in Brassica oleracea
Source: Plant Mol Biol. 2019 Jun 12;101(1):65–79. doi: 10.1007/s11103-019-00890-2 (PMC6695347; doi:10.1007/s11103-019-00890-2)
Supplement: Supplementary file 9 — Supplementary material 9 (XLSX 35 kb) [file 11103_2019_890_MOESM9_ESM.xlsx]

## Sheet: GSL genes Ag1012
Table S6. Aliphatic glucosinolate genes up- or down-regulated in the BoMYB29 DH AG1012 transgenic lines. Expression levels of GSL biosynthesis related genes as identified in Wang et al. (2011), assessed in the WinMYB29 doubled haploid (DH) genotype AG1012 transgenic lines and compared to the WT DH AG1012 plants.
Probe Set ID	Fold change([empty vector] vs [wild type])	Fold change([DH3] vs [empty vector])	Fold change([DH3] vs [wild type])	Fold change([DH5] vs [empty vector])	Fold change([DH5] vs [wild type])	Fold change([DH6] vs [empty vector])	Fold change([DH6] vs [wild type])	Br gene id	AGI	AGI description
rres002913.v1_st	1.02727	1.69092	1.73703	-1.02619	1.00105	1.44157	1.48088	Bra010645.1	AT4G39940	adenosine-5-phosphosulfate-kinase
rres002944.v1_st	1.41334	-1.13903	1.24083	1.32015	1.86582	1.39797	1.97581	Bra034941.1	AT4G31500	cytochrome P450 monooxygenase ;supported by full-length cDNA: Ceres:13745.
rres003026.v1_st	1.07268	-1.03447	1.03694	-1.10177	-1.02712	1.10777	1.18828	KBrB129F17.27.1///Bra010283.1	AT4G30530	putative protein component of aniline dioxygenase (GMP synthase like protein - Acinetobacter sp.,PID:d1013698; supported by full-length cDNA: Ceres: 37987.
rres003097.v1_st	1.09538	-1.1825	-1.07954	1.14195	1.25086	-1.05689	1.03642	Bra004744.1///KBrB014C24.20.1///KBrB064L06.30.1	AT2G43100	3-isopropylmalate dehydratase, small subunit ; supported by cDNA: gi_16974632_gb_AY060594.1_
rres003241.v1_x_st	1.0799	-1.01636	1.06251	-1.01636	1.06251	-1.00002	1.07988	Bra019332.1	AT4G23100	gamma-glutamylcysteine synthetase ; supported by cDNA: gi_15912188_gb_AY056372.1_
rres003279.v1_x_st	-1.13414	-1.08195	-1.22708	1.02869	-1.10251	1.16892	1.03066	KBrH092O19.34.1///Bra025666.1///Bra031035.1	AT1G18570	myb factor, putative similar to myb factor GI:1946266 from [Oryza sativa]; supported by cDNA: gi_3941465_gb_AF062887.1_AF062887
rres003741.v1_st	-1.17202	1.04435	-1.12224	1.04641	-1.12004	1.02456	-1.14392	Bra010644.1	AT4G39950	cytochrome P450 - like protein cytochrome P450, Sinapis alba, AF069494; supported by cDNA: gi_15028134_gb_AY046017.1_
rres004062.v1_x_st	1.04838	1.16528	1.22166	1.00877	1.05757	-1.03765	1.01034	KBrH125L08.37.1///Bra030696.1	AT1G07640	zinc finger protein OBP2 identical to GB:AAD38986 from [Arabidopsis thaliana];supported by full-length cDNA: Ceres:4289.
rres004074.v1_st	-1.16835	1.07146	-1.09042	1.08492	-1.0769	1.0807	-1.0811	KBrH052P04.5.1///Bra022920.1	AT2G25450	putative dioxygenase ; supported by cDNA: gi_15292706_gb_AY050787.1_
rres004243.v1_st	-1.05546	1.01816	-1.03663	-1.24149	-1.31034	1.01409	-1.0408	Bra018521.1///KBrB002P01.43.1	AT4G03050///"AT4G03050,AT4G03070"	putative oxidoreductase similar to A. thaliana putative protein F21P8.230, GenBank accession number 3445238
rres004627.v1_x_st	-1.01745	1.16014	1.14024	2.60714	2.56243	1.72213	1.6926	Bra032010.1	AT3G03190	glutathione S-transferase identical to glutathione S-transferase GB:AAB09584 from [Arabidopsis thaliana]; supported by cDNA: gi_1575751_gb_U70672.1_ATU70672
rres004635.v1_st	-1.34706	1.21136	-1.11202	1.30591	-1.0315	1.35287	1.00432	Bra027035.1	AT1G62540	similar to flavin-binding monooxygenase-like protein (Z71258); similar to ESTs gb|R30018 and gb|H36886 similar to flavin-containing monooxygenase GB:AAA21178 GI:349534 from [Oryctolagus cuniculus]; supported by cDNA: gi_13878100_gb_AF370313.1_AF370313
rres004776.v1_st	1.10067	-1.01326	1.08627	-1.15405	-1.0485	-1.32729	-1.20589	KBrB034G03.40.1///Bra012961.1	AT5G61420	putative transcription factor MYB28 ; supported by cDNA: gi_5823328_gb_AF175998.1_AF175998
rres004905.v1_st	1.24803	-1.1394	1.09534	-1.21892	1.02388	-1.21544	1.02681	Bra030246.1	AT2G22330	putative cytochrome P450
rres005282.v1_st	1.04666	1.06794	1.11777	1.12678	1.17936	-1.02959	1.01659	Bra022448.1	AT3G19710	branched-chain amino acid aminotransferase, putative similar to branched-chain amino acid aminotransferase GB:AAF07192 from [Solanum tuberosum];supported by full-length cDNA: Ceres:38004.
rres005808.v1_st	1.33044	-1.15365	1.15325	1.17109	1.55807	-1.14796	1.15896	Bra020459.1	AT5G57220	cytochrome P450
rres006204.v1_st	-1.01646	1.01054	-1.00586	1.12676	1.10851	1.16134	1.14253	Bra004744.1///KBrB014C24.20.1///KBrB064L06.30.1	AT2G43100	3-isopropylmalate dehydratase, small subunit ; supported by cDNA: gi_16974632_gb_AY060594.1_
rres007325.v1_x_st	-1.00125	-1.1493	-1.15074	1.04361	1.0423	-1.01633	-1.0176	Bra032708.1	AT4G13430	putative protein various predicted 3-isopropylmalate dehydratases/aconitate hydratases; supported by cDNA: gi_15027970_gb_AY045842.1_
rres007546.v1_s_st	-1.02763	1.08774	1.05849	1.02763	-1	1.11971	1.0896	Bra032708.1	AT4G13430	putative protein various predicted 3-isopropylmalate dehydratases/aconitate hydratases; supported by cDNA: gi_15027970_gb_AY045842.1_
rres007817.v1_x_st	-1.00978	1.00847	-1.00131	-1.00002	-1.0098	-1.02109	-1.03108	Bra032708.1	AT4G13430	putative protein various predicted 3-isopropylmalate dehydratases/aconitate hydratases; supported by cDNA: gi_15027970_gb_AY045842.1_
rres008298.v1_st	1.00527	-1.22196	-1.21555	1.14326	1.14929	1.16249	1.16861	Bra032708.1	AT4G13430	putative protein various predicted 3-isopropylmalate dehydratases/aconitate hydratases; supported by cDNA: gi_15027970_gb_AY045842.1_
rres008983.v1_x_st	-1.076	-1.02488	-1.10278	1.11184	1.03331	1.03809	-1.03652	Bra032708.1	AT4G13430	putative protein various predicted 3-isopropylmalate dehydratases/aconitate hydratases; supported by cDNA: gi_15027970_gb_AY045842.1_
rres009301.v1_st	1.01429	1.28684	1.30524	1.0656	1.08083	1.08245	1.09793	Bra032708.1	AT4G13430	putative protein various predicted 3-isopropylmalate dehydratases/aconitate hydratases; supported by cDNA: gi_15027970_gb_AY045842.1_
rres009771.v1_x_st	-1.04257	1.29425	1.2414	1.32506	1.27095	1.13296	1.0867	Bra032708.1	AT4G13430	putative protein various predicted 3-isopropylmalate dehydratases/aconitate hydratases; supported by cDNA: gi_15027970_gb_AY045842.1_
rres010012.v1_s_st	1.09792	-1.08836	1.00879	-1.07611	1.02027	-1.01803	1.07848	Bra032708.1	AT4G13430	putative protein various predicted 3-isopropylmalate dehydratases/aconitate hydratases; supported by cDNA: gi_15027970_gb_AY045842.1_
rres010158.v1_s_st	1.07162	-1.19333	-1.11357	-1.22788	-1.14581	-1.07162	-1	Bra032708.1	AT4G13430	putative protein various predicted 3-isopropylmalate dehydratases/aconitate hydratases; supported by cDNA: gi_15027970_gb_AY045842.1_
rres010284.v1_x_st	1.00944	-1.00089	1.00854	-1.00089	1.00854	1.00375	1.01322	Bra032708.1	AT4G13430	putative protein various predicted 3-isopropylmalate dehydratases/aconitate hydratases; supported by cDNA: gi_15027970_gb_AY045842.1_
rres011262.v1_st	-1.00914	1.09155	1.08166	1.00735	-1.00177	1.03959	1.03018	Bra032708.1	AT4G13430	putative protein various predicted 3-isopropylmalate dehydratases/aconitate hydratases; supported by cDNA: gi_15027970_gb_AY045842.1_
rres011825.v1_x_st	-1.00526	-1.04012	-1.04559	-1.00518	-1.01047	1.03264	1.02723	Bra032708.1	AT4G13430	putative protein various predicted 3-isopropylmalate dehydratases/aconitate hydratases; supported by cDNA: gi_15027970_gb_AY045842.1_
rres012437.v1_st	-1.07393	1.00398	-1.06967	-1	-1.07393	-1.18556	-1.27321	Bra032708.1	AT4G13430	putative protein various predicted 3-isopropylmalate dehydratases/aconitate hydratases; supported by cDNA: gi_15027970_gb_AY045842.1_
rres012557.v1_st	-1.06303	1.02059	-1.04159	-1.10017	-1.16952	1.0031	-1.05975	Bra032708.1	AT4G13430	putative protein various predicted 3-isopropylmalate dehydratases/aconitate hydratases; supported by cDNA: gi_15027970_gb_AY045842.1_
rres013662.v1_st	1.01185	1.07864	1.09142	1.00701	1.01894	-1.02682	-1.0148	Bra032708.1	AT4G13430	putative protein various predicted 3-isopropylmalate dehydratases/aconitate hydratases; supported by cDNA: gi_15027970_gb_AY045842.1_
rres014015.v1_st	1.05468	-1.14378	-1.08448	-1.12151	-1.06336	-1.03386	1.02014	Bra025666.1	AT1G18570	myb factor, putative similar to myb factor GI:1946266 from [Oryza sativa]; supported by cDNA: gi_3941465_gb_AF062887.1_AF062887
rres015051.v1_x_st	-1.002	-1.01066	-1.01269	-1.13407	-1.13634	1.02408	1.02203	Bra032734.1	AT4G13770	cytochrome P450 monooxygenase (CYP83A1) ; supported by cDNA: gi_3164127_dbj_D78599.1_D78599
rres017223.v1_st	-1.47865	14.2403	9.63057	18.7593	12.6867	19.8501	13.4245	Bra021670.1	AT2G25450	putative dioxygenase ; supported by cDNA: gi_15292706_gb_AY050787.1_
rres018723.v1_st	-1.10582	9.00477	8.14306	3.15998	2.85759	8.05118	7.28072	Bra032010.1	AT3G03190	glutathione S-transferase identical to glutathione S-transferase GB:AAB09584 from [Arabidopsis thaliana]; supported by cDNA: gi_1575751_gb_U70672.1_ATU70672
rres018922.v1_x_st	1.00747	1.12878	1.13722	1.03354	1.04126	1.05872	1.06663	Bra032734.1	AT4G13770	cytochrome P450 monooxygenase (CYP83A1) ; supported by cDNA: gi_3164127_dbj_D78599.1_D78599
rres019971.v1_x_st	-1.02037	-1.0524	-1.07383	-1.29883	-1.32529	-1.03712	-1.05824	Bra032708.1	AT4G13430	putative protein various predicted 3-isopropylmalate dehydratases/aconitate hydratases; supported by cDNA: gi_15027970_gb_AY045842.1_
rres019980.v1_st	1.10009	-1.0895	1.00972	-1.19055	-1.08224	-1.0895	1.00972	Bra032708.1	AT4G13430	putative protein various predicted 3-isopropylmalate dehydratases/aconitate hydratases; supported by cDNA: gi_15027970_gb_AY045842.1_
rres021061.v1_st	1.03658	-1.08986	-1.0514	1.0524	1.0909	-1.15396	-1.11324	Bra032708.1///Bra025430.1	AT5G38530///"AT5G38530,AT4G13430"	tryptophan synthase beta chain
rres021516.v1_st	-1.01349	1.04008	1.02624	1.04008	1.02624	-1.0177	-1.03142	Bra032708.1	AT4G13430	putative protein various predicted 3-isopropylmalate dehydratases/aconitate hydratases; supported by cDNA: gi_15027970_gb_AY045842.1_
rres023103.v1_st	-1.08813	1.02782	-1.05867	1.08061	-1.00695	1.04783	-1.03846	Bra032708.1	AT4G13430	putative protein various predicted 3-isopropylmalate dehydratases/aconitate hydratases; supported by cDNA: gi_15027970_gb_AY045842.1_
rres024406.v1_x_st	-1.03659	2.04536	1.97316	1.65718	1.59868	1.08521	1.0469	Bra004744.1///KBrB014C24.20.1///KBrB064L06.30.1	AT2G43100	3-isopropylmalate dehydratase, small subunit ; supported by cDNA: gi_16974632_gb_AY060594.1_
rres025443.v1_st	-1.04352	-1.10212	-1.15008	-1.02163	-1.06609	1.02377	-1.01929	Bra032708.1	AT4G13430	putative protein various predicted 3-isopropylmalate dehydratases/aconitate hydratases; supported by cDNA: gi_15027970_gb_AY045842.1_
rres026400.v1_x_st	1.03058	-1.03268	-1.00203	-1.03268	-1.00203	-1.27365	-1.23586	Bra032708.1	AT4G13430	putative protein various predicted 3-isopropylmalate dehydratases/aconitate hydratases; supported by cDNA: gi_15027970_gb_AY045842.1_
rres026755.v1_st	1.11605	1.0694	1.1935	1.05553	1.17802	1.02458	1.14348	Bra032708.1	AT4G13430	putative protein various predicted 3-isopropylmalate dehydratases/aconitate hydratases; supported by cDNA: gi_15027970_gb_AY045842.1_
rres027068.v1_st	-2.19017	1.13488	-1.92987	-1.15582	-2.53145	-1.03264	-2.26166	Bra032708.1///KBrH102J15.13.1	AT4G13430	putative protein various predicted 3-isopropylmalate dehydratases/aconitate hydratases; supported by cDNA: gi_15027970_gb_AY045842.1_
rres027676.v1_st	1.02268	2.98688	3.05461	8.18758	8.37324	5.63121	5.7589	Bra032010.1	AT3G03190	glutathione S-transferase identical to glutathione S-transferase GB:AAB09584 from [Arabidopsis thaliana]; supported by cDNA: gi_1575751_gb_U70672.1_ATU70672
rres028290.v1_st	1.36426	-1.17402	1.16204	-1.94936	-1.42888	-1.70628	-1.2507	Bra039968.1///Bra039975.1///Bra032725.1	AT2G30660,AT4G13630///"AT5G65940,AT2G30660,AT4G13630"///AT4G13630	putative protein IFA-binding protein, Arabidopsis thaliana, AF004556
rres031804.v1_x_st	1.04484	-1.01821	1.02616	1.00981	1.05509	-1.02603	1.01833	Bra031035.1	AT1G18570	myb factor, putative similar to myb factor GI:1946266 from [Oryza sativa]; supported by cDNA: gi_3941465_gb_AF062887.1_AF062887
rres032457.v1_x_st	-1.02045	-1.04617	-1.06756	-1.05367	-1.07521	1.34172	1.31483	Bra029966.1	AT3G49680	branched-chain-amino-acid transaminase -like protein branched-chain-amino-acid transaminase, Streptomyces coelicolor, PIR:T29053; supported by full-length cDNA: Ceres: 37100.
rres032812.v1_st	-1.07348	1.03113	-1.04107	-1.0111	-1.08539	1.87994	1.75126	KBrB001M05.19.1///Bra013675.1	AT4G23100	gamma-glutamylcysteine synthetase ; supported by cDNA: gi_15912188_gb_AY056372.1_
rres032928.v1_x_st	1.08345	1.15693	1.25348	1.06104	1.14959	-1.10582	-1.02065	Bra016553.1	AT1G18570	myb factor, putative similar to myb factor GI:1946266 from [Oryza sativa]; supported by cDNA: gi_3941465_gb_AF062887.1_AF062887
rres033464.v1_x_st	-1.00855	1.29851	1.28751	3.41575	3.38681	4.43189	4.39433	Bra013009.1	AT5G23010	2-isopropylmalate synthase-like; homocitrate synthase-like ; supported by cDNA: gi_12330688_gb_AF327648.1_AF327648
rres034070.v1_st	1.00157	1.12639	1.12816	1.13617	1.13795	-1	1.00157	Bra027880.1	AT1G74090	putative flavonol sulfotransferase similar to FLAVONOL 4'-SULFOTRANSFERASE GB:P52837 from [Flaveria chloraefolia];supported by full-length cDNA: Ceres:41006.
rres034109.v1_x_st	1.0587	-1.07167	-1.01225	-1.01119	1.04698	-1.07167	-1.01225	Bra016553.1	AT1G18570	myb factor, putative similar to myb factor GI:1946266 from [Oryza sativa]; supported by cDNA: gi_3941465_gb_AF062887.1_AF062887
rres035072.v1_st	-1.11631	1.83735	1.64591	1.31614	1.179	1.25291	1.12236	Bra024634.1///KBrH015D11.16.1	AT1G24100	putative indole-3-acetate beta-glucosyltransferase similar to GB:AAB64022; supported by cDNA: gi_14423541_gb_AF387008.1_AF387008
rres035188.v1_st	1.06274	1.71944	1.82731	2.99365	3.18147	2.35101	2.4985	Bra029434.1	AT4G12030	putative transport protein Na(+) dependent transporter (Sbf family) - Aquifex aeolicus, PIR2:E70482; supported by cDNA: gi_15215838_gb_AY050449.1_
rres037282.v1_st	-1.25701	1.37888	1.09696	-1.28301	-1.61275	1.649	1.31185	KBrB001M05.19.1///Bra013675.1	AT4G23100	gamma-glutamylcysteine synthetase ; supported by cDNA: gi_15912188_gb_AY056372.1_
rres037460.v1_st	-1.27275	1.18832	-1.07105	2.41016	1.89366	1.5533	1.22043	Bra034180.1	AT4G03050	putative oxidoreductase similar to A. thaliana putative protein F21P8.230, GenBank accession number 3445238
rres037843.v1_x_st	-1.04597	-1.00614	-1.0524	1.17059	1.11914	1.17909	1.12726	Bra019332.1	AT4G23100	gamma-glutamylcysteine synthetase ; supported by cDNA: gi_15912188_gb_AY056372.1_
rres038310.v1_st	-1.1191	1.0469	-1.06896	1.10575	-1.01207	1.03637	-1.07982	Bra016553.1	AT1G18570	myb factor, putative similar to myb factor GI:1946266 from [Oryza sativa]; supported by cDNA: gi_3941465_gb_AF062887.1_AF062887
rres039274.v1_s_st	1.05913	1.04641	1.10829	-1.0854	-1.0248	1.05857	1.12117	Bra034181.1	AT4G03070	putative oxidoreductase
rres040331.v1_st	1.04411	-1.08474	-1.03891	1.05121	1.09758	-1.12678	-1.07918	Bra034181.1	AT4G03070	putative oxidoreductase
rres040905.v1_x_st	1.13564	1.0722	1.21764	1.88116	2.13632	2.20943	2.50912	Bra013009.1	AT5G23010	2-isopropylmalate synthase-like; homocitrate synthase-like ; supported by cDNA: gi_12330688_gb_AF327648.1_AF327648
rres041150.v1_x_st	-1.47995	14.1889	9.58742	24.9526	16.8604	28.0342	18.9427	Bra029355.1	AT5G23010	2-isopropylmalate synthase-like; homocitrate synthase-like ; supported by cDNA: gi_12330688_gb_AF327648.1_AF327648
rres041515.v1_x_st	-1.16524	1.34112	1.15094	1.23084	1.05629	1.10628	-1.0533	Bra019332.1	AT4G23100	gamma-glutamylcysteine synthetase ; supported by cDNA: gi_15912188_gb_AY056372.1_
rres041558.v1_x_st	1.05577	-1.05247	1.00313	-1.09191	-1.03423	-1.04063	1.01454	Bra035929.1///KBrB051M06.4.1	AT5G61420	putative transcription factor MYB28 ; supported by cDNA: gi_5823328_gb_AF175998.1_AF175998
rres042330.v1_x_st	-1.00113	1.03455	1.03338	1.15065	1.14934	1.60037	1.59855	Bra029356.1	AT5G23010	2-isopropylmalate synthase-like; homocitrate synthase-like ; supported by cDNA: gi_12330688_gb_AF327648.1_AF327648
rres042785.v1_st	1.03195	1.9103	1.97134	5.21459	5.38121	6.10318	6.29819	Bra017872.1	AT4G39940	adenosine-5-phosphosulfate-kinase
rres042944.v1_st	1.11202	1.23102	1.36892	3.26078	3.62606	4.39117	4.88308	Bra013009.1	AT5G23010	2-isopropylmalate synthase-like; homocitrate synthase-like ; supported by cDNA: gi_12330688_gb_AF327648.1_AF327648
rres044414.v1_x_st	-1.07629	-1.26582	-1.36238	1.06039	-1.01499	1.24946	1.16089	KBrB109B11.52.1///KBrB001M05.19.1///Bra013675.1	AT4G23100	gamma-glutamylcysteine synthetase ; supported by cDNA: gi_15912188_gb_AY056372.1_
rres044678.v1_s_st	1.17645	-1.10179	1.06776	-1.10463	1.06503	-1.14323	1.02907	KBrH125L08.37.1///Bra030696.1	AT1G07640	zinc finger protein OBP2 identical to GB:AAD38986 from [Arabidopsis thaliana];supported by full-length cDNA: Ceres:4289.
rres044692.v1_x_st	-1.21613	-1.06627	-1.29673	-1.11888	-1.36071	1.02392	-1.18773	Bra035929.1///KBrB051M06.4.1	AT5G61420	putative transcription factor MYB28 ; supported by cDNA: gi_5823328_gb_AF175998.1_AF175998
rres044767.v1_st	-1.11392	1.04312	-1.06787	1.83027	1.64309	1.26419	1.13491	Bra027623.1	AT1G74090	putative flavonol sulfotransferase similar to FLAVONOL 4'-SULFOTRANSFERASE GB:P52837 from [Flaveria chloraefolia];supported by full-length cDNA: Ceres:41006.
rres045475.v1_st	1.00877	1.39734	1.4096	1.31917	1.33074	1.24518	1.2561	Bra025668.1	AT1G18590	flavonol 4'-sulfotransferase, putative similar to flavonol 4'-sulfotransferase GI:168168 from [Flaveria chloraefolia]
rres045930.v1_s_st	-1.26723	1.36692	1.07867	2.10215	1.65886	1.24139	-1.02081	Bra013009.1	AT5G23010	2-isopropylmalate synthase-like; homocitrate synthase-like ; supported by cDNA: gi_12330688_gb_AF327648.1_AF327648
rres046250.v1_x_st	-1.00842	-1.04775	-1.05657	-1.25693	-1.26751	-1.04775	-1.05657	Bra025666.1	AT1G18570	myb factor, putative similar to myb factor GI:1946266 from [Oryza sativa]; supported by cDNA: gi_3941465_gb_AF062887.1_AF062887
rres046802.v1_st	-1.10459	1.36545	1.23616	1.01949	-1.08347	1.62452	1.4707	KBrB001M05.19.1///Bra013675.1	AT4G23100	gamma-glutamylcysteine synthetase ; supported by cDNA: gi_15912188_gb_AY056372.1_
rres046960.v1_st	-1.02413	-1.16836	-1.19655	1.0397	1.0152	-1.36344	-1.39635	Bra010282.1///KBrB129F17.26.1	AT4G30550	putative protein component of aniline dioxygenase (GMP synthase like protein) - Acinetobacter sp.,PID:d1013698;supported by full-length cDNA: Ceres:29388.
rres047848.v1_st	-1.0687	1.04688	-1.02084	-1.06888	-1.14231	1.45233	1.35897	Bra021673.1	AT2G30860	glutathione S-transferase identical to GB:Y12295; supported by cDNA: gi_13926309_gb_AF372905.1_AF372905
rres048132.v1_st	1.1072	1.32936	1.47186	-1.02233	1.08302	1.22052	1.35135	Bra029966.1	AT3G49680	branched-chain-amino-acid transaminase -like protein branched-chain-amino-acid transaminase, Streptomyces coelicolor, PIR:T29053; supported by full-length cDNA: Ceres: 37100.
rres049656.v1_st	-1.0083	1.11784	1.10864	-1.00104	-1.00934	1.01082	1.0025	Bra013009.1	AT5G23010	2-isopropylmalate synthase-like; homocitrate synthase-like ; supported by cDNA: gi_12330688_gb_AF327648.1_AF327648
rres049989.v1_x_st	-1.09334	5.57133	5.0957	4.40223	4.0264	5.54013	5.06716	Bra021673.1	AT2G30860	glutathione S-transferase identical to GB:Y12295; supported by cDNA: gi_13926309_gb_AF372905.1_AF372905
rres050795.v1_x_st	-1.16948	-1.01267	-1.1843	1.04091	-1.12352	1.3828	1.18241	KBrB001M05.19.1///KBrB109B11.53.1///Bra013675.1	AT4G23100	gamma-glutamylcysteine synthetase ; supported by cDNA: gi_15912188_gb_AY056372.1_
rres052050.v1_x_st	-1.17802	6.17168	5.23904	12.4852	10.5985	11.4967	9.75933	Bra013007.1	AT5G23010	2-isopropylmalate synthase-like; homocitrate synthase-like ; supported by cDNA: gi_12330688_gb_AF327648.1_AF327648
rres052296.v1_st	-1.16679	1.45816	1.24972	1.70396	1.46039	1.44972	1.24249	Bra013011.1	AT5G23010	2-isopropylmalate synthase-like; homocitrate synthase-like ; supported by cDNA: gi_12330688_gb_AF327648.1_AF327648
rres053308.v1_x_st	-1.01666	1.20167	1.18198	1.17288	1.15366	1.23854	1.21824	Bra025668.1	AT1G18590	flavonol 4'-sulfotransferase, putative similar to flavonol 4'-sulfotransferase GI:168168 from [Flaveria chloraefolia]
rres053795.v1_st	-1.03952	6.71049	6.45536	5.68428	5.46817	10.0661	9.68334	Bra029434.1	AT4G12030	putative transport protein Na(+) dependent transporter (Sbf family) - Aquifex aeolicus, PIR2:E70482; supported by cDNA: gi_15215838_gb_AY050449.1_
rres054350.v1_st	1.54475	-1.59044	-1.02958	1.17078	1.80857	1.03281	1.59543	Bra026988.1	AT1G12140	hypothetical protein predicted by genemark.hmm
rres054745.v1_x_st	1.20441	-1.06892	1.12675	-1.03895	1.15926	-1.16073	1.03763	Bra013000.1	AT5G60890	Myb transcription factor homolog (ATR1)
rres055295.v1_st	-1.37687	1.1361	-1.21193	1.01564	-1.35566	-1.03803	-1.42924	Bra013000.1	AT5G60890	Myb transcription factor homolog (ATR1)
rres056174.v1_st	-1.09576	1.75918	1.60544	3.33424	3.04284	1.81578	1.65709	Bra000848.1	AT1G52810	putative oxidoreductase similar to adventitious rooting related oxygenase GB:CAA12386 from [Malus domestica]
rres056756.v1_st	1.44227	-1.09365	1.31877	-1.32957	1.08476	-1.26273	1.14219	Bra013011.1	AT5G23010	2-isopropylmalate synthase-like; homocitrate synthase-like ; supported by cDNA: gi_12330688_gb_AF327648.1_AF327648
rres056921.v1_st	1.04982	1.40607	1.47613	3.43631	3.60752	2.04962	2.15174	Bra017871.1	AT4G39950	cytochrome P450 - like protein cytochrome P450, Sinapis alba, AF069494; supported by cDNA: gi_15028134_gb_AY046017.1_
rres058050.v1_st	1.0411	-1.06254	-1.0206	-1.09434	-1.05114	-1.21468	-1.16673	KBrB014G03.14.1///Bra016787.1///KBrB009G01.35.1	AT1G12140	hypothetical protein predicted by genemark.hmm
rres058694.v1_x_st	-1.06959	1.03039	-1.03805	1.42323	1.33063	1.2785	1.19532	Bra019332.1	AT4G23100	gamma-glutamylcysteine synthetase ; supported by cDNA: gi_15912188_gb_AY056372.1_
rres058760.v1_x_st	1.10651	5.44483	6.02477	5.57223	6.16575	4.55393	5.03899	Bra025668.1	AT1G18590	flavonol 4'-sulfotransferase, putative similar to flavonol 4'-sulfotransferase GI:168168 from [Flaveria chloraefolia]
rres058967.v1_st	1.20176	1.04546	1.25639	-1.0982	1.0943	1.59345	1.91494	Bra017872.1	AT4G39940	adenosine-5-phosphosulfate-kinase
rres059196.v1_x_st	1.07085	1.40006	1.49926	1.1761	1.25943	2.28804	2.45014	Bra029966.1	AT3G49680	branched-chain-amino-acid transaminase -like protein branched-chain-amino-acid transaminase, Streptomyces coelicolor, PIR:T29053; supported by full-length cDNA: Ceres: 37100.
rres059291.v1_x_st	-1.01214	1.02138	1.00912	1.02138	1.00912	1.15214	1.13832	Bra034181.1	AT4G03070	putative oxidoreductase
rres060053.v1_st	-1.39102	1.47546	1.06071	2.66522	1.91601	4.05753	2.91694	Bra024068.1	AT4G30530	putative protein component of aniline dioxygenase (GMP synthase like protein - Acinetobacter sp.,PID:d1013698; supported by full-length cDNA: Ceres: 37987.
rres060680.v1_st	-1.02988	-1.45739	-1.50094	1.32549	1.28703	1.17788	1.1437	KBrH125L08.37.1///Bra030696.1	AT1G07640	zinc finger protein OBP2 identical to GB:AAD38986 from [Arabidopsis thaliana];supported by full-length cDNA: Ceres:4289.
rres060730.v1_x_st	-1.11883	-1.03466	-1.15761	1.01766	-1.09941	-1.05465	-1.17998	Bra029349.1	AT5G60890	Myb transcription factor homolog (ATR1)
rres060741.v1_st	-1.02897	1.06174	1.03185	1.46473	1.42349	1.20514	1.17121	Bra034182.1	AT4G03070	putative oxidoreductase
rres061510.v1_st	-1.05617	1.51353	1.43304	2.29437	2.17236	6.38904	6.04926	KBrB044L16.37.1///Bra001761.1	AT3G19710	branched-chain amino acid aminotransferase, putative similar to branched-chain amino acid aminotransferase GB:AAF07192 from [Solanum tuberosum];supported by full-length cDNA: Ceres:38004.
rres062443.v1_st	1.19345	-1.12642	1.05951	-1.07378	1.11146	1.03904	1.24004	Bra031802.1	AT5G65940	3-hydroxyisobutyryl-coenzyme A hydrolase ; supported by cDNA: gi_8572759_gb_AF276301.1_AF276301
rres063681.v1_x_st	-1.55479	21.5947	13.8891	38.4864	24.7535	42.6856	27.4543	Bra005641.1	AT2G31790	putative glucosyltransferase ; supported by cDNA: gi_15810476_gb_AY056277.1_
rres064164.v1_st	-1.04253	-1.0308	-1.07464	-1.05405	-1.09888	-1.08713	-1.13337	Bra027118.1	AT1G74090	putative flavonol sulfotransferase similar to FLAVONOL 4'-SULFOTRANSFERASE GB:P52837 from [Flaveria chloraefolia];supported by full-length cDNA: Ceres:41006.
rres064406.v1_st	-1.11408	1.02422	-1.08774	1.02422	-1.08774	1.02422	-1.08774	Bra039743.1	AT1G66120	AMP-binding enzyme, putative contains Pfam profile: PF00501: AMP-binding enzyme
rres064817.v1_st	1.02794	3.08303	3.16916	1.53226	1.57507	1.9673	2.02226	Bra036490.1///KBrB040E10.6.1	AT2G20610	putative tyrosine aminotransferase ; supported by cDNA: gi_15293106_gb_AY050987.1_
rres064919.v1_st	-1.02045	1.07616	1.05459	1.01362	-1.00674	1.22115	1.19668	Bra039743.1	AT1G66120	AMP-binding enzyme, putative contains Pfam profile: PF00501: AMP-binding enzyme
rres065495.v1_st	1.01117	1.06523	1.07713	-1.1236	-1.11119	-1.34453	-1.32967	Bra039743.1	AT1G66120	AMP-binding enzyme, putative contains Pfam profile: PF00501: AMP-binding enzyme
rres065637.v1_st	1.11228	17.8255	19.8271	34.5649	38.446	42.6665	47.4572	Bra022448.1	AT3G19710	branched-chain amino acid aminotransferase, putative similar to branched-chain amino acid aminotransferase GB:AAF07192 from [Solanum tuberosum];supported by full-length cDNA: Ceres:38004.
rres065969.v1_st	-1.04069	1.09136	1.04869	-1.26191	-1.31325	1.19915	1.15227	Bra002747.1	AT5G57220	cytochrome P450
rres066801.v1_st	-1.22667	-1.10106	-1.35064	1.17479	-1.04417	1.12584	-1.08956	Bra036490.1///KBrH009P18.23.1///KBrB040E10.6.1///Bra036703.1	AT2G20610	putative tyrosine aminotransferase ; supported by cDNA: gi_15293106_gb_AY050987.1_
rres066966.v1_st	1.09606	28.8219	31.5906	46.7982	51.2937	53.1907	58.3003	Bra022448.1	AT3G19710	branched-chain amino acid aminotransferase, putative similar to branched-chain amino acid aminotransferase GB:AAF07192 from [Solanum tuberosum];supported by full-length cDNA: Ceres:38004.
rres067448.v1_st	1.05755	1.0364	1.09605	-1.09891	-1.03911	-1.10583	-1.04565	Bra004744.1///KBrB014C24.20.1///KBrB064L06.30.1	AT2G43100	3-isopropylmalate dehydratase, small subunit ; supported by cDNA: gi_16974632_gb_AY060594.1_
rres067512.v1_s_st	1.09533	24.2062	26.5139	40.0296	43.8458	54.4606	59.6526	Bra022448.1	AT3G19710	branched-chain amino acid aminotransferase, putative similar to branched-chain amino acid aminotransferase GB:AAF07192 from [Solanum tuberosum];supported by full-length cDNA: Ceres:38004.
rres067689.v1_st	-2.29743	11.4965	5.00408	20.8661	9.08238	28.0134	12.1934	Bra039818.1	AT2G14750	putative adenosine phosphosulfate kinase identical to GB:U05238;supported by full-length cDNA: Ceres:14216.
rres069780.v1_st	-1.17063	1.09685	-1.06727	1.62542	1.3885	1.09685	-1.06727	KBrB080O07.17.1///KBrH052P04.5.1///Bra022920.1	AT2G25450	putative dioxygenase ; supported by cDNA: gi_15292706_gb_AY050787.1_
rres071596.v1_st	-1.15189	4.19765	3.64413	8.8631	7.69438	9.49214	8.24048	Bra017964.1	AT3G49680	branched-chain-amino-acid transaminase -like protein branched-chain-amino-acid transaminase, Streptomyces coelicolor, PIR:T29053; supported by full-length cDNA: Ceres: 37100.
rres072440.v1_st	1.01316	10.2216	10.3561	15.8492	16.0578	11.3736	11.5232	Bra032010.1	AT3G03190	glutathione S-transferase identical to glutathione S-transferase GB:AAB09584 from [Arabidopsis thaliana]; supported by cDNA: gi_1575751_gb_U70672.1_ATU70672
rres072530.v1_x_st	1.04484	8.51574	8.89758	18.0359	18.8446	18.4411	19.268	Bra027035.1	AT1G62540	similar to flavin-binding monooxygenase-like protein (Z71258); similar to ESTs gb|R30018 and gb|H36886 similar to flavin-containing monooxygenase GB:AAA21178 GI:349534 from [Oryctolagus cuniculus]; supported by cDNA: gi_13878100_gb_AF370313.1_AF370313
rres073269.v1_st	-1.21464	8.13924	6.70094	16.0983	13.2536	18.5718	15.29	Bra021670.1	AT2G25450	putative dioxygenase ; supported by cDNA: gi_15292706_gb_AY050787.1_
rres073330.v1_st	-1.08362	1.2671	1.16932	1.09141	1.00719	1.0818	-1.00168	Bra021670.1	AT2G25450	putative dioxygenase ; supported by cDNA: gi_15292706_gb_AY050787.1_
rres073821.v1_st	1.04505	-1.04107	1.00382	1.14333	1.19484	-1.21527	-1.16288	KBrB001M05.19.1///KBrB109B11.53.1///Bra013675.1	AT4G23100	gamma-glutamylcysteine synthetase ; supported by cDNA: gi_15912188_gb_AY056372.1_
rres073988.v1_st	1.05385	-1.03944	1.01386	-1.13902	-1.08082	-1.03944	1.01386	Bra029966.1	AT3G49680	branched-chain-amino-acid transaminase -like protein branched-chain-amino-acid transaminase, Streptomyces coelicolor, PIR:T29053; supported by full-length cDNA: Ceres: 37100.
rres074078.v1_st	1.12664	-1.04292	1.08028	-1.22819	-1.09014	-1.12046	1.00552	Bra031802.1	AT5G65940	3-hydroxyisobutyryl-coenzyme A hydrolase ; supported by cDNA: gi_8572759_gb_AF276301.1_AF276301
rres074423.v1_st	-1.38024	15.9259	11.5385	28.2485	20.4663	26.2427	19.0131	Bra005641.1	AT2G31790	putative glucosyltransferase ; supported by cDNA: gi_15810476_gb_AY056277.1_
rres075105.v1_st	-1.01625	27.1783	26.7438	35.6951	35.1244	38.7109	38.0921	Bra004744.1///KBrB014C24.20.1///KBrB064L06.30.1	AT2G43100	3-isopropylmalate dehydratase, small subunit ; supported by cDNA: gi_16974632_gb_AY060594.1_
rres076977.v1_x_st	-1.13262	2.97247	2.62441	2.91132	2.57042	2.99192	2.64159	Bra036490.1///KBrB040E10.6.1	AT2G20610	putative tyrosine aminotransferase ; supported by cDNA: gi_15293106_gb_AY050987.1_
rres077255.v1_st	1.35337	-1.82679	-1.34981	-2.21154	-1.6341	-2.16382	-1.59884	Bra020459.1	AT5G57220	cytochrome P450
rres077744.v1_s_st	-1.01642	1.1347	1.11637	1.01782	1.00138	1.1279	1.10968	Bra039743.1	AT1G66120	AMP-binding enzyme, putative contains Pfam profile: PF00501: AMP-binding enzyme
rres078685.v1_x_st	-1.09127	12.1925	11.1728	20.478	18.7654	20.2089	18.5187	Bra027035.1	AT1G62540	similar to flavin-binding monooxygenase-like protein (Z71258); similar to ESTs gb|R30018 and gb|H36886 similar to flavin-containing monooxygenase GB:AAA21178 GI:349534 from [Oryctolagus cuniculus]; supported by cDNA: gi_13878100_gb_AF370313.1_AF370313
rres079060.v1_st	1.00125	1.02408	1.02536	1.02408	1.02536	-1.07814	-1.07679	Bra002747.1	AT5G57220	cytochrome P450
rres080059.v1_st	-1.05213	1.09127	1.03719	1.04045	-1.01123	-1.23482	-1.2992	Bra021743.1	AT2G31790	putative glucosyltransferase ; supported by cDNA: gi_15810476_gb_AY056277.1_
rres080321.v1_s_st	1.15249	-1.0791	1.06801	-1.15322	-1.00063	1.13782	1.31132	Bra039743.1	AT1G66120	AMP-binding enzyme, putative contains Pfam profile: PF00501: AMP-binding enzyme
rres080785.v1_st	-1.21591	4.2116	3.46376	9.10089	7.48486	8.54503	7.02771	Bra032734.1	AT4G13770	cytochrome P450 monooxygenase (CYP83A1) ; supported by cDNA: gi_3164127_dbj_D78599.1_D78599
rres081076.v1_x_st	-1.16056	1.7126	1.47567	3.46737	2.98768	4.56877	3.93671	Bra021743.1	AT2G31790	putative glucosyltransferase ; supported by cDNA: gi_15810476_gb_AY056277.1_
rres081732.v1_st	-1.05854	1.07259	1.01327	1.0649	1.00601	1.0649	1.00601	Bra020459.1	AT5G57220	cytochrome P450
rres081848.v1_st	1.09455	1.05016	1.14946	1.15253	1.2615	1.12365	1.2299	Bra015330.1	AT1G04580	putative aldehyde oxidase similar to GB:BAA82672; supported by cDNA: gi_6759367_dbj_AB037271.1_AB037271
rres082652.v1_st	1.03413	1.15409	1.19349	-1.01402	1.01983	1.19511	1.2359	Bra023450.1	AT5G14200	3-methyladenine DNA glycosylase, putative Strong similarity to GB:P29102, 3-isopropylmalate dehydrogenase (IMDH) from Brassica napus. EST gb|F14478 comes from this gene;supported by full-length cDNA: Ceres:34420.
rres083962.v1_st	-1.0871	3.23149	2.97257	3.54841	3.2641	5.39703	4.9646	Bra040341.1	AT4G13430	putative protein various predicted 3-isopropylmalate dehydratases/aconitate hydratases; supported by cDNA: gi_15027970_gb_AY045842.1_
rres084540.v1_st	1.54288	-1.33474	1.15594	-1.93097	-1.25153	-2.24732	-1.45657	Bra039975.1	AT5G65940	3-hydroxyisobutyryl-coenzyme A hydrolase ; supported by cDNA: gi_8572759_gb_AF276301.1_AF276301
rres086163.v1_st	-1.30869	3.48078	2.65975	4.54275	3.47122	5.94437	4.54223	Bra040341.1	AT4G13430	putative protein various predicted 3-isopropylmalate dehydratases/aconitate hydratases; supported by cDNA: gi_15027970_gb_AY045842.1_
rres086230.v1_st	1.0507	1.81287	1.90479	1.511	1.58761	-1.01745	1.03268	Bra027035.1	AT1G62540	similar to flavin-binding monooxygenase-like protein (Z71258); similar to ESTs gb|R30018 and gb|H36886 similar to flavin-containing monooxygenase GB:AAA21178 GI:349534 from [Oryctolagus cuniculus]; supported by cDNA: gi_13878100_gb_AF370313.1_AF370313
rres087076.v1_st	-1.12078	14.7429	13.1542	25.3279	22.5985	31.3489	27.9706	Bra036490.1///KBrB040E10.6.1	AT2G20610	putative tyrosine aminotransferase ; supported by cDNA: gi_15293106_gb_AY050987.1_
rres087229.v1_st	1.46428	-1.2299	1.19057	1.78903	2.61964	-1.13847	1.28618	Bra021743.1	AT2G31790	putative glucosyltransferase ; supported by cDNA: gi_15810476_gb_AY056277.1_
rres088578.v1_x_st	1.12879	-1.10939	1.01749	-1.08443	1.0409	1.02353	1.15535	Bra020459.1	AT5G57220	cytochrome P450
rres089609.v1_st	1.0513	-1.14885	-1.09278	1.01876	1.07102	-1.08311	-1.03026	Bra015330.1	AT1G04580	putative aldehyde oxidase similar to GB:BAA82672; supported by cDNA: gi_6759367_dbj_AB037271.1_AB037271
rres089630.v1_st	-1.65212	18.1701	10.998	36.1072	21.8551	54.7037	33.1112	Bra023450.1	AT5G14200	3-methyladenine DNA glycosylase, putative Strong similarity to GB:P29102, 3-isopropylmalate dehydrogenase (IMDH) from Brassica napus. EST gb|F14478 comes from this gene;supported by full-length cDNA: Ceres:34420.
rres089933.v1_st	-1.49742	5.11905	3.41858	11.7294	7.83308	9.56088	6.38491	Bra039818.1	AT2G14750	putative adenosine phosphosulfate kinase identical to GB:U05238;supported by full-length cDNA: Ceres:14216.
rres090817.v1_x_st	-1.04863	-1.10746	-1.16131	1.02761	-1.02046	1.46569	1.39772	KBrB109B11.52.1///KBrB001M05.19.1///Bra013675.1	AT4G23100	gamma-glutamylcysteine synthetase ; supported by cDNA: gi_15912188_gb_AY056372.1_
rres090989.v1_x_st	1.00423	1.01144	1.01573	1.01144	1.01573	1.01144	1.01573	Bra000847.1///KBrB002P01.41.1	AT4G03070	putative oxidoreductase
rres091297.v1_st	1.13845	-1.03356	1.10149	1.00787	1.14741	1.18434	1.34832	Bra031802.1	AT5G65940	3-hydroxyisobutyryl-coenzyme A hydrolase ; supported by cDNA: gi_8572759_gb_AF276301.1_AF276301
rres091376.v1_st	1.25276	1.57569	1.97397	1.87936	2.35439	2.32864	2.91722	Bra017964.1	AT3G49680	branched-chain-amino-acid transaminase -like protein branched-chain-amino-acid transaminase, Streptomyces coelicolor, PIR:T29053; supported by full-length cDNA: Ceres: 37100.
rres091527.v1_st	1.11943	1.02983	1.15282	2.12709	2.38113	1.90257	2.12979	Bra034941.1	AT4G31500	cytochrome P450 monooxygenase ;supported by full-length cDNA: Ceres:13745.
rres093887.v1_st	-1.52382	13.6329	8.94653	26.943	17.6813	26.722	17.5363	Bra029355.1	AT5G23010	2-isopropylmalate synthase-like; homocitrate synthase-like ; supported by cDNA: gi_12330688_gb_AF327648.1_AF327648
rres094267.v1_s_st	-1.3949	5.60028	4.01483	7.04701	5.05199	9.01502	6.46285	Bra032734.1	AT4G13770	cytochrome P450 monooxygenase (CYP83A1) ; supported by cDNA: gi_3164127_dbj_D78599.1_D78599
rres094475.v1_st	-1.33208	5.13861	3.8576	7.10777	5.33586	8.52279	6.39813	Bra032734.1	AT4G13770	cytochrome P450 monooxygenase (CYP83A1) ; supported by cDNA: gi_3164127_dbj_D78599.1_D78599
rres094491.v1_st	-1.0996	1.10346	1.00351	1.05894	-1.0384	1.0498	-1.04745	Bra031802.1	AT5G65940	3-hydroxyisobutyryl-coenzyme A hydrolase ; supported by cDNA: gi_8572759_gb_AF276301.1_AF276301
rres094838.v1_st	-1.14904	-1.15869	-1.33139	-1.08758	-1.24968	-1.08879	-1.25107	Bra004744.1///KBrB014C24.20.1///KBrB064L06.30.1	AT2G43100	3-isopropylmalate dehydratase, small subunit ; supported by cDNA: gi_16974632_gb_AY060594.1_
rres095235.v1_st	1.18138	1.15353	1.36276	1.52062	1.79643	1.39032	1.64249	KBrH005J02.22.1///Bra022816.1	AT2G30870	glutathione S-transferase identical to GB:D17673; supported by cDNA: gi_443698_dbj_D17673.1_ATHERD13
rres097085.v1_x_st	1.05231	1.34698	1.41744	2.49616	2.62675	2.07009	2.17839	Bra032708.1	AT4G13430	putative protein various predicted 3-isopropylmalate dehydratases/aconitate hydratases; supported by cDNA: gi_15027970_gb_AY045842.1_
rres097470.v1_st	-1.09985	1.30852	1.18973	1.69573	1.54179	2.42388	2.20384	Bra008132.1	AT1G74100	putative flavonol sulfotransferase similar to flavonol 4'-sulfotransferase GB:P52837 from [Flaveria chloraefolia];supported by full-length cDNA: Ceres:36020.
rres097522.v1_x_st	-1.07796	3.67899	3.41291	5.03122	4.66734	5.53071	5.1307	Bra040341.1	AT4G13430	putative protein various predicted 3-isopropylmalate dehydratases/aconitate hydratases; supported by cDNA: gi_15027970_gb_AY045842.1_
rres098835.v1_st	1.06039	12.507	13.2623	21.725	23.0369	32.6894	34.6635	Bra023450.1	AT5G14200	3-methyladenine DNA glycosylase, putative Strong similarity to GB:P29102, 3-isopropylmalate dehydrogenase (IMDH) from Brassica napus. EST gb|F14478 comes from this gene;supported by full-length cDNA: Ceres:34420.
rres099209.v1_st	1.01668	-1.03538	-1.0184	1.02694	1.04407	-1.03538	-1.0184	Bra021671.1	AT2G25450	putative dioxygenase ; supported by cDNA: gi_15292706_gb_AY050787.1_
rres099651.v1_x_st	1.03732	-1.00983	1.02722	-1.00983	1.02722	-1.02627	1.01077	Bra039968.1	AT2G30660	3-hydroxyisobutyryl-coenzyme A hydrolase
rres100067.v1_st	1.14362	-1.12614	1.01553	-1.08687	1.05222	-1.02849	1.11195	KBrB109B11.52.1///KBrB001M05.19.1///Bra013675.1	AT4G23100	gamma-glutamylcysteine synthetase ; supported by cDNA: gi_15912188_gb_AY056372.1_
rres100101.v1_st	1.03536	-1.0763	-1.03954	-1.06082	-1.02459	-1.4627	-1.41274	Bra039743.1	AT1G66120	AMP-binding enzyme, putative contains Pfam profile: PF00501: AMP-binding enzyme
rres100358.v1_st	-1.15062	1.11996	-1.02738	1.57615	1.36982	1.52414	1.32462	Bra015330.1	AT1G04580	putative aldehyde oxidase similar to GB:BAA82672; supported by cDNA: gi_6759367_dbj_AB037271.1_AB037271
rres100853.v1_st	-1.07394	-1.065	-1.14375	1.07365	-1.00028	-1.21717	-1.30717	Bra034182.1	AT4G03070	putative oxidoreductase
rres100975.v1_st	1.10804	3.72356	4.12587	2.55467	2.83069	3.35538	3.71791	Bra021743.1	AT2G31790	putative glucosyltransferase ; supported by cDNA: gi_15810476_gb_AY056277.1_
rres101749.v1_st	-1.05257	3.55837	3.38064	6.76656	6.42859	5.51808	5.24247	Bra027035.1	AT1G62540	similar to flavin-binding monooxygenase-like protein (Z71258); similar to ESTs gb|R30018 and gb|H36886 similar to flavin-containing monooxygenase GB:AAA21178 GI:349534 from [Oryctolagus cuniculus]; supported by cDNA: gi_13878100_gb_AF370313.1_AF370313
rres102471.v1_s_st	-1.22528	1.05849	-1.15757	1.01897	-1.20247	1.05412	-1.16237	KBrB092K08.4.1///Bra024634.1///Bra013897.1///KBrH015D11.16.1	AT4G25515,AT1G24100///AT1G24100	putative indole-3-acetate beta-glucosyltransferase similar to GB:AAB64022; supported by cDNA: gi_14423541_gb_AF387008.1_AF387008
rres102551.v1_x_st	1.03591	-1.01245	1.02317	-1.01194	1.02368	-1.09013	-1.05234	Bra031802.1	AT5G65940	3-hydroxyisobutyryl-coenzyme A hydrolase ; supported by cDNA: gi_8572759_gb_AF276301.1_AF276301
rres102646.v1_x_st	-1.16045	5.72413	4.93268	13.2459	11.4144	12.5446	10.8101	Bra025668.1	AT1G18590	flavonol 4'-sulfotransferase, putative similar to flavonol 4'-sulfotransferase GI:168168 from [Flaveria chloraefolia]
rres103760.v1_st	1.10718	1.01015	1.11841	-1.70203	-1.53727	-1.10404	1.00284	Bra031802.1	AT5G65940	3-hydroxyisobutyryl-coenzyme A hydrolase ; supported by cDNA: gi_8572759_gb_AF276301.1_AF276301
rres104767.v1_x_st	1.07434	1.14947	1.23493	1.20055	1.28981	1.21313	1.30332	Bra029350.1	AT5G60890	Myb transcription factor homolog (ATR1)
rres104905.v1_x_st	-1.26186	6.51099	5.15985	9.78076	7.75109	9.68012	7.67134	Bra032734.1	AT4G13770	cytochrome P450 monooxygenase (CYP83A1) ; supported by cDNA: gi_3164127_dbj_D78599.1_D78599
rres105043.v1_st	-1.04905	4.41627	4.20979	5.10861	4.86976	5.3666	5.11569	Bra040341.1	AT4G13430	putative protein various predicted 3-isopropylmalate dehydratases/aconitate hydratases; supported by cDNA: gi_15027970_gb_AY045842.1_
rres105478.v1_s_st	-1.39007	3.80968	2.74065	5.01393	3.60697	6.48391	4.66446	Bra040341.1	AT4G13430	putative protein various predicted 3-isopropylmalate dehydratases/aconitate hydratases; supported by cDNA: gi_15027970_gb_AY045842.1_
rres106362.v1_st	-1.1576	1.17373	1.01394	-1.02657	-1.18835	-1.00321	-1.16131	Bra039975.1	AT5G65940	3-hydroxyisobutyryl-coenzyme A hydrolase ; supported by cDNA: gi_8572759_gb_AF276301.1_AF276301
rres107178.v1_st	1.00622	1.01004	1.01632	1.02522	1.03159	-1.00819	-1.00196	KBrB056L15.19.1///Bra015939.1	AT1G74080	putative transcription factor similar to OSMYB1 GB:BAA23337 from [Oryza sativa]; supported by cDNA: gi_15375306_gb_AF371983.2_AF371983
rres107529.v1_st	1.06339	1.45409	1.54626	1.41337	1.50297	1.35904	1.44518	Bra034941.1	AT4G31500	cytochrome P450 monooxygenase ;supported by full-length cDNA: Ceres:13745.
rres107752.v1_x_st	-1.01821	1.15553	1.13487	1.10029	1.08062	1.02472	1.0064	Bra040341.1	AT4G13430	putative protein various predicted 3-isopropylmalate dehydratases/aconitate hydratases; supported by cDNA: gi_15027970_gb_AY045842.1_
rres108017.v1_x_st	-1.36739	3.75945	2.74936	3.90399	2.85507	6.06409	4.4348	Bra040341.1	AT4G13430	putative protein various predicted 3-isopropylmalate dehydratases/aconitate hydratases; supported by cDNA: gi_15027970_gb_AY045842.1_
rres108730.v1_st	-1.25425	7.59607	6.05628	10.8942	8.68581	23.9832	19.1216	Bra027035.1	AT1G62540	similar to flavin-binding monooxygenase-like protein (Z71258); similar to ESTs gb|R30018 and gb|H36886 similar to flavin-containing monooxygenase GB:AAA21178 GI:349534 from [Oryctolagus cuniculus]; supported by cDNA: gi_13878100_gb_AF370313.1_AF370313
rres109253.v1_st	1.11292	-1.36169	-1.22352	-1.11506	-1.00192	1.00543	1.11897	Bra030246.1	AT2G22330	putative cytochrome P450
rres109300.v1_st	-1.01592	1.03105	1.0149	-1.36842	-1.39021	-1.02904	-1.04542	Bra009100.1	AT5G05260	cytochrome P450 ; supported by cDNA: gi_7839382_gb_AF245302.1_AF245302
rres113999.v1_x_st	1.01231	1.03135	1.04404	1.01686	1.02937	1.01876	1.0313	Bra029311.1	AT5G61420	putative transcription factor MYB28 ; supported by cDNA: gi_5823328_gb_AF175998.1_AF175998
rres116532.v1_x_st	-1.18274	1.03495	-1.1428	1.04503	-1.13178	1.07923	-1.09591	Bra031035.1	AT1G18570	myb factor, putative similar to myb factor GI:1946266 from [Oryza sativa]; supported by cDNA: gi_3941465_gb_AF062887.1_AF062887
rres118071.v1_s_st	-1.03108	-1.06524	-1.09834	-1.11192	-1.14648	-1.24753	-1.28629	Bra000847.1///KBrB002P01.41.1	AT4G03070	putative oxidoreductase
rres119514.v1_st	-1.46914	40.3565	27.4695	68.1179	46.3659	85.4778	58.1823	KBrH009K01.1.1///Bra000760.1	AT4G12030	putative transport protein Na(+) dependent transporter (Sbf family) - Aquifex aeolicus, PIR2:E70482; supported by cDNA: gi_15215838_gb_AY050449.1_
rres121470.v1_x_st	1.00959	1.00697	1.01663	1.01215	1.02186	1.00697	1.01663	KBrB002P01.42.1///Bra000848.1///KBrB002P01.43.1	AT4G03050///"AT4G03050,AT1G52810"	putative oxidoreductase similar to A. thaliana putative protein F21P8.230, GenBank accession number 3445238
rres122081.v1_st	-1.21296	1.05223	-1.15275	1.05223	-1.15275	1.27144	1.04821	KBrH066M06.19.1///Bra034081.1	AT3G09710	putative SF16 protein similar to SF16 protein GB:CAA52782 from [Helianthus annuus]
rres122305.v1_x_st	-1.13206	1.24599	1.10064	-1.17189	-1.32665	-1.20832	-1.36788	Bra016787.1	AT1G12140	hypothetical protein predicted by genemark.hmm
rres122876.v1_x_st	-1.25221	-1.08457	-1.35811	1.23318	-1.01543	-1.1642	-1.45783	Bra035929.1///KBrB051M06.4.1	AT5G61420	putative transcription factor MYB28 ; supported by cDNA: gi_5823328_gb_AF175998.1_AF175998
rres127825.v1_x_st	-1.91543	3.47166	1.81247	4.45986	2.32838	5.04917	2.63604	KBrH005J02.23.1///Bra022815.1	AT2G30860	glutathione S-transferase identical to GB:Y12295; supported by cDNA: gi_13926309_gb_AF372905.1_AF372905
rres129261.v1_x_st	-1.02414	1.53712	1.50089	1.62076	1.58257	2.68815	2.6248	Bra016908.1///KBrH009I04.39.1	AT4G13770	cytochrome P450 monooxygenase (CYP83A1) ; supported by cDNA: gi_3164127_dbj_D78599.1_D78599
rres129814.v1_x_st	-1.08403	2.80226	2.58505	4.13266	3.81233	4.86881	4.49142	Bra011201.1///KBrB080E18.29.1	AT4G30530	putative protein component of aniline dioxygenase (GMP synthase like protein - Acinetobacter sp.,PID:d1013698; supported by full-length cDNA: Ceres: 37987.
rres129929.v1_x_st	1.01266	1.28218	1.29841	-1.02006	-1.0073	-1.02529	-1.01247	Bra015936.1///KBrB056L15.17.1	AT1G74090	putative flavonol sulfotransferase similar to FLAVONOL 4'-SULFOTRANSFERASE GB:P52837 from [Flaveria chloraefolia];supported by full-length cDNA: Ceres:41006.
rres130286.v1_x_st	-1.09137	18.0695	16.5568	41.9528	38.4406	60.6911	55.6102	KBrB044L16.37.1///Bra001761.1	AT3G19710	branched-chain amino acid aminotransferase, putative similar to branched-chain amino acid aminotransferase GB:AAF07192 from [Solanum tuberosum];supported by full-length cDNA: Ceres:38004.
rres130889.v1_x_st	-1.14494	1.02223	-1.12003	1.28732	1.12435	1.67058	1.4591	KBrB001M05.19.1///KBrB109B11.53.1///Bra013675.1	AT4G23100	gamma-glutamylcysteine synthetase ; supported by cDNA: gi_15912188_gb_AY056372.1_
rres132579.v1_x_st	-1.11944	1.32815	1.18644	1.42762	1.2753	1.20769	1.07884	Bra031588.1	AT1G07640	zinc finger protein OBP2 identical to GB:AAD38986 from [Arabidopsis thaliana];supported by full-length cDNA: Ceres:4289.
rres133012.v1_x_st	-1.12028	5.6899	5.07899	13.726	12.2523	13.0823	11.6777	Bra005949.1///KBrB001B07.25.1	AT5G07700	transcription factor (gb|AAD53097.1) ; supported by cDNA: gi_5823316_gb_AF175992.1_AF175992
rres133885.v1_x_st	-1.13186	11.1103	9.8159	23.3948	20.6692	30.9921	27.3815	KBrB022O03.16.1///KBrH051M15.40.1///Bra011822.1	AT4G39940	adenosine-5-phosphosulfate-kinase
rres134723.v1_x_st	1.06361	4.77536	5.07911	5.95198	6.33058	9.41657	10.0155	Bra024634.1///KBrH015D11.16.1	AT1G24100	putative indole-3-acetate beta-glucosyltransferase similar to GB:AAB64022; supported by cDNA: gi_14423541_gb_AF387008.1_AF387008
rres134771.v1_st	-1.01855	1.41042	1.38474	2.55155	2.50508	2.93022	2.87686	KBrH009P18.23.1///Bra036703.1	AT2G20610	putative tyrosine aminotransferase ; supported by cDNA: gi_15293106_gb_AY050987.1_
rres135328.v1_s_st	-1.28088	2.33801	1.82531	1.3486	1.05287	2.46732	1.92627	Bra004744.1///KBrB014C24.20.1///KBrB064L06.30.1	AT2G43100	3-isopropylmalate dehydratase, small subunit ; supported by cDNA: gi_16974632_gb_AY060594.1_
rres135519.v1_st	1.21042	-1.18234	1.02375	-1.38338	-1.14289	-1.08567	1.11491	Bra004132.1	AT1G65880	amp-binding protein, putative similar to amp-binding protein GI:1903033 from [Brassica napus]
rres137046.v1_s_st	1.23657	1.04515	1.29241	1.10181	1.36247	1.12149	1.3868	KBrB090M17.34.1///KBrH125L08.37.1///Bra030696.1	AT1G07640	zinc finger protein OBP2 identical to GB:AAD38986 from [Arabidopsis thaliana];supported by full-length cDNA: Ceres:4289.
rres141247.v1_st	-1.05153	1.11335	1.05879	1.0594	1.00748	1.03175	-1.01918	Bra028764.1///KBrS003K07.19.1	AT5G05260	cytochrome P450 ; supported by cDNA: gi_7839382_gb_AF245302.1_AF245302
rres141691.v1_st	-1.0689	-1.00005	-1.06895	1.0945	1.02395	1.0345	-1.03326	KBrB055G10.34.1///Bra001299.1///KBrB007J07.33.1	AT3G09710	putative SF16 protein similar to SF16 protein GB:CAA52782 from [Helianthus annuus]
Overexpression of the MYB29 transcription factor affects aliphatic glucosinolate synthesis in Brassica oleracea Plant Molecular Biology Diana L. Zuluaga1,7*, Neil S. Graham2, Annett Klinder3, A.E. Elaine van Ommen Kloeke4, Angelo R. Marcotrigiano5, Carol Wagstaff3, Ruud Verkerk6, Gabriella Sonnante7, Mark G.M. Aarts1 1Laboratory of Genetics, Wageningen University, Droevendaalsesteeg 1, 6708 PB, W…
