# Supplementary material for: Overexpression of the MYB29 transcription factor affects aliphatic glucosinolate synthesis in Brassica oleracea
Source: Plant Mol Biol. 2019 Jun 12;101(1):65–79. doi: 10.1007/s11103-019-00890-2 (PMC6695347; doi:10.1007/s11103-019-00890-2)
Supplement: Supplementary file 10 — Supplementary material 10 (XLSX 16 kb) [file 11103_2019_890_MOESM10_ESM.xlsx]

## Sheet: DH_TP3,5,6 vs EV.txt
Table S6. List of the probe sets consistently up-regulated among DH transgenic lines and the WT plants. Probe sets consistently up-regulated among the overexpressing DH3, DH5 and DH6 transgenic lines and the WT plants.
Probe Set ID	Fold change DH3 vs WT	Fold change DH5 vs WT	Fold change DH6 vs WT	Brassica gene ID	AGI description	AGI Gene Symbol	AGI Gene Title	AGI
rres066966.v1_st	31.5906	51.2937	58.3003	Bra022448.1	branched-chain amino acid aminotransferase, putative similar to branched-chain amino acid aminotransferase GB:AAF07192 from [Solanum tuberosum];supported by full-length cDNA: Ceres:38004.	BCAT4	BCAT4 (BRANCHED-CHAIN AMINOTRANSFERASE4); catalytic/ methionine-oxo-acid transaminase	AT3G19710
rres119514.v1_st	27.4695	46.3659	58.1823	KBrH009K01.1.1///Bra000760.1	putative transport protein Na(+) dependent transporter (Sbf family) - Aquifex aeolicus, PIR2:E70482; supported by cDNA: gi_15215838_gb_AY050449.1_			AT4G12030
rres075105.v1_st	26.7438	35.1244	38.0921	Bra004744.1///KBrB014C24.20.1///KBrB064L06.30.1	3-isopropylmalate dehydratase, small subunit ; supported by cDNA: gi_16974632_gb_AY060594.1_			AT2G43100
rres067512.v1_s_st	26.5139	43.8458	59.6526	Bra022448.1	branched-chain amino acid aminotransferase, putative similar to branched-chain amino acid aminotransferase GB:AAF07192 from [Solanum tuberosum];supported by full-length cDNA: Ceres:38004.	BCAT4	BCAT4 (BRANCHED-CHAIN AMINOTRANSFERASE4); catalytic/ methionine-oxo-acid transaminase	AT3G19710
rres065637.v1_st	19.8271	38.446	47.4572	Bra022448.1	branched-chain amino acid aminotransferase, putative similar to branched-chain amino acid aminotransferase GB:AAF07192 from [Solanum tuberosum];supported by full-length cDNA: Ceres:38004.	BCAT4	BCAT4 (BRANCHED-CHAIN AMINOTRANSFERASE4); catalytic/ methionine-oxo-acid transaminase	AT3G19710
rres130286.v1_x_st	16.5568	38.4406	55.6102	KBrB044L16.37.1///Bra001761.1	branched-chain amino acid aminotransferase, putative similar to branched-chain amino acid aminotransferase GB:AAF07192 from [Solanum tuberosum];supported by full-length cDNA: Ceres:38004.	BCAT4	BCAT4 (BRANCHED-CHAIN AMINOTRANSFERASE4); catalytic/ methionine-oxo-acid transaminase	AT3G19710
rres063681.v1_x_st	13.8891	24.7535	27.4543	Bra005641.1	putative glucosyltransferase ; supported by cDNA: gi_15810476_gb_AY056277.1_			AT2G31790
rres098835.v1_st	13.2623	23.0369	34.6635	Bra023450.1	3-methyladenine DNA glycosylase, putative Strong similarity to GB:P29102, 3-isopropylmalate dehydrogenase (IMDH) from Brassica napus. EST gb|F14478 comes from this gene;supported by full-length cDNA: Ceres:34420.			AT5G14200
rres087076.v1_st	13.1542	22.5985	27.9706	Bra036490.1///KBrB040E10.6.1	putative tyrosine aminotransferase ; supported by cDNA: gi_15293106_gb_AY050987.1_	SUR1	SUR1 (SUPERROOT 1); transaminase	AT2G20610
rres074423.v1_st	11.5385	20.4663	19.0131	Bra005641.1	putative glucosyltransferase ; supported by cDNA: gi_15810476_gb_AY056277.1_			AT2G31790
rres078685.v1_x_st	11.1728	18.7654	18.5187	Bra027035.1	similar to flavin-binding monooxygenase-like protein (Z71258); similar to ESTs gb|R30018 and gb|H36886 similar to flavin-containing monooxygenase GB:AAA21178 GI:349534 from [Oryctolagus cuniculus]; supported by cDNA: gi_13878100_gb_AF370313.1_AF370313			AT1G62540
rres089630.v1_st	10.998	21.8551	33.1112	Bra023450.1	3-methyladenine DNA glycosylase, putative Strong similarity to GB:P29102, 3-isopropylmalate dehydrogenase (IMDH) from Brassica napus. EST gb|F14478 comes from this gene;supported by full-length cDNA: Ceres:34420.			AT5G14200
rres072440.v1_st	10.3561	16.0578	11.5232	Bra032010.1	glutathione S-transferase identical to glutathione S-transferase GB:AAB09584 from [Arabidopsis thaliana]; supported by cDNA: gi_1575751_gb_U70672.1_ATU70672	ATGSTF11	ATGSTF11 (GLUTATHIONE S-TRANSFERASE F11); glutathione transferase	AT3G03190
rres133885.v1_x_st	9.8159	20.6692	27.3815	KBrB022O03.16.1///KBrH051M15.40.1///Bra011822.1	adenosine-5-phosphosulfate-kinase	AKN2	AKN2 (APS-KINASE 2); ATP binding / kinase/ transferase, transferring phosphorus-containing groups	AT4G39940
rres017223.v1_st	9.63057	12.6867	13.4245	Bra021670.1	putative dioxygenase ; supported by cDNA: gi_15292706_gb_AY050787.1_			AT2G25450
rres041150.v1_x_st	9.58742	16.8604	18.9427	Bra029355.1	2-isopropylmalate synthase-like; homocitrate synthase-like ; supported by cDNA: gi_12330688_gb_AF327648.1_AF327648	MAM1	MAM1 (2-isopropylmalate synthase 3); 2-isopropylmalate synthase	AT5G23010
rres093887.v1_st	8.94653	17.6813	17.5363	Bra029355.1	2-isopropylmalate synthase-like; homocitrate synthase-like ; supported by cDNA: gi_12330688_gb_AF327648.1_AF327648	MAM1	MAM1 (2-isopropylmalate synthase 3); 2-isopropylmalate synthase	AT5G23010
rres072530.v1_x_st	8.89758	18.8446	19.268	Bra027035.1	similar to flavin-binding monooxygenase-like protein (Z71258); similar to ESTs gb|R30018 and gb|H36886 similar to flavin-containing monooxygenase GB:AAA21178 GI:349534 from [Oryctolagus cuniculus]; supported by cDNA: gi_13878100_gb_AF370313.1_AF370313			AT1G62540
rres018723.v1_st	8.14306	2.85759	7.28072	Bra032010.1	glutathione S-transferase identical to glutathione S-transferase GB:AAB09584 from [Arabidopsis thaliana]; supported by cDNA: gi_1575751_gb_U70672.1_ATU70672	ATGSTF11	ATGSTF11 (GLUTATHIONE S-TRANSFERASE F11); glutathione transferase	AT3G03190
rres073269.v1_st	6.70094	13.2536	15.29	Bra021670.1	putative dioxygenase ; supported by cDNA: gi_15292706_gb_AY050787.1_			AT2G25450
rres053795.v1_st	6.45536	5.46817	9.68334	Bra029434.1	putative transport protein Na(+) dependent transporter (Sbf family) - Aquifex aeolicus, PIR2:E70482; supported by cDNA: gi_15215838_gb_AY050449.1_			AT4G12030
rres108730.v1_st	6.05628	8.68581	19.1216	Bra027035.1	similar to flavin-binding monooxygenase-like protein (Z71258); similar to ESTs gb|R30018 and gb|H36886 similar to flavin-containing monooxygenase GB:AAA21178 GI:349534 from [Oryctolagus cuniculus]; supported by cDNA: gi_13878100_gb_AF370313.1_AF370313			AT1G62540
rres058760.v1_x_st	6.02477	6.16575	5.03899	Bra025668.1	flavonol 4'-sulfotransferase, putative similar to flavonol 4'-sulfotransferase GI:168168 from [Flaveria chloraefolia]			AT1G18590
rres052050.v1_x_st	5.23904	10.5985	9.75933	Bra013007.1	2-isopropylmalate synthase-like; homocitrate synthase-like ; supported by cDNA: gi_12330688_gb_AF327648.1_AF327648	MAM1	MAM1 (2-isopropylmalate synthase 3); 2-isopropylmalate synthase	AT5G23010
rres104905.v1_x_st	5.15985	7.75109	7.67134	Bra032734.1	cytochrome P450 monooxygenase (CYP83A1) ; supported by cDNA: gi_3164127_dbj_D78599.1_D78599	CYP83A1	CYP83A1 (CYTOCHROME P450 83A1); oxygen binding	AT4G13770
rres049989.v1_x_st	5.0957	4.0264	5.06716	Bra021673.1	glutathione S-transferase identical to GB:Y12295; supported by cDNA: gi_13926309_gb_AF372905.1_AF372905	ATGSTF9	ATGSTF9 (Arabidopsis thaliana Glutathione S-transferase (class phi) 9)	AT2G30860
rres134723.v1_x_st	5.07911	6.33058	10.0155	Bra024634.1///KBrH015D11.16.1	putative indole-3-acetate beta-glucosyltransferase similar to GB:AAB64022; supported by cDNA: gi_14423541_gb_AF387008.1_AF387008	UGT74B1	UGT74B1 (UDP-glucosyl transferase 74B1); UDP-glycosyltransferase/ thiohydroximate beta-D-glucosyltransferase/ transferase, transferring glycosyl groups	AT1G24100
rres133012.v1_x_st	5.07899	12.2523	11.6777	Bra005949.1///KBrB001B07.25.1	transcription factor (gb|AAD53097.1) ; supported by cDNA: gi_5823316_gb_AF175992.1_AF175992	MYB76	MYB76 (myb domain protein 76); DNA binding / transcription factor	AT5G07700
rres067689.v1_st	5.00408	9.08238	12.1934	Bra039818.1	putative adenosine phosphosulfate kinase identical to GB:U05238;supported by full-length cDNA: Ceres:14216.	APK	APK (APS KINASE); ATP binding / kinase/ transferase, transferring phosphorus-containing groups	AT2G14750
rres102646.v1_x_st	4.93268	11.4144	10.8101	Bra025668.1	flavonol 4'-sulfotransferase, putative similar to flavonol 4'-sulfotransferase GI:168168 from [Flaveria chloraefolia]			AT1G18590
rres105043.v1_st	4.20979	4.86976	5.11569	Bra040341.1	putative protein various predicted 3-isopropylmalate dehydratases/aconitate hydratases; supported by cDNA: gi_15027970_gb_AY045842.1_			AT4G13430
rres100975.v1_st	4.12587	2.83069	3.71791	Bra021743.1	putative glucosyltransferase ; supported by cDNA: gi_15810476_gb_AY056277.1_			AT2G31790
rres094267.v1_s_st	4.01483	5.05199	6.46285	Bra032734.1	cytochrome P450 monooxygenase (CYP83A1) ; supported by cDNA: gi_3164127_dbj_D78599.1_D78599	CYP83A1	CYP83A1 (CYTOCHROME P450 83A1); oxygen binding	AT4G13770
rres094475.v1_st	3.8576	5.33586	6.39813	Bra032734.1	cytochrome P450 monooxygenase (CYP83A1) ; supported by cDNA: gi_3164127_dbj_D78599.1_D78599	CYP83A1	CYP83A1 (CYTOCHROME P450 83A1); oxygen binding	AT4G13770
rres071596.v1_st	3.64413	7.69438	8.24048	Bra017964.1	branched-chain-amino-acid transaminase -like protein branched-chain-amino-acid transaminase, Streptomyces coelicolor, PIR:T29053; supported by full-length cDNA: Ceres: 37100.	ATBCAT-3	ATBCAT-3; branched-chain-amino-acid transaminase/ catalytic	AT3G49680
rres080785.v1_st	3.46376	7.48486	7.02771	Bra032734.1	cytochrome P450 monooxygenase (CYP83A1) ; supported by cDNA: gi_3164127_dbj_D78599.1_D78599	CYP83A1	CYP83A1 (CYTOCHROME P450 83A1); oxygen binding	AT4G13770
rres089933.v1_st	3.41858	7.83308	6.38491	Bra039818.1	putative adenosine phosphosulfate kinase identical to GB:U05238;supported by full-length cDNA: Ceres:14216.	APK	APK (APS KINASE); ATP binding / kinase/ transferase, transferring phosphorus-containing groups	AT2G14750
rres097522.v1_x_st	3.41291	4.66734	5.1307	Bra040341.1	putative protein various predicted 3-isopropylmalate dehydratases/aconitate hydratases; supported by cDNA: gi_15027970_gb_AY045842.1_			AT4G13430
rres101749.v1_st	3.38064	6.42859	5.24247	Bra027035.1	similar to flavin-binding monooxygenase-like protein (Z71258); similar to ESTs gb|R30018 and gb|H36886 similar to flavin-containing monooxygenase GB:AAA21178 GI:349534 from [Oryctolagus cuniculus]; supported by cDNA: gi_13878100_gb_AF370313.1_AF370313			AT1G62540
rres027676.v1_st	3.05461	8.37324	5.7589	Bra032010.1	glutathione S-transferase identical to glutathione S-transferase GB:AAB09584 from [Arabidopsis thaliana]; supported by cDNA: gi_1575751_gb_U70672.1_ATU70672	ATGSTF11	ATGSTF11 (GLUTATHIONE S-TRANSFERASE F11); glutathione transferase	AT3G03190
rres083962.v1_st	2.97257	3.2641	4.9646	Bra040341.1	putative protein various predicted 3-isopropylmalate dehydratases/aconitate hydratases; supported by cDNA: gi_15027970_gb_AY045842.1_			AT4G13430
rres108017.v1_x_st	2.74936	2.85507	4.4348	Bra040341.1	putative protein various predicted 3-isopropylmalate dehydratases/aconitate hydratases; supported by cDNA: gi_15027970_gb_AY045842.1_			AT4G13430
rres105478.v1_s_st	2.74065	3.60697	4.66446	Bra040341.1	putative protein various predicted 3-isopropylmalate dehydratases/aconitate hydratases; supported by cDNA: gi_15027970_gb_AY045842.1_			AT4G13430
rres086163.v1_st	2.65975	3.47122	4.54223	Bra040341.1	putative protein various predicted 3-isopropylmalate dehydratases/aconitate hydratases; supported by cDNA: gi_15027970_gb_AY045842.1_			AT4G13430
rres076977.v1_x_st	2.62441	2.57042	2.64159	Bra036490.1///KBrB040E10.6.1	putative tyrosine aminotransferase ; supported by cDNA: gi_15293106_gb_AY050987.1_	SUR1	SUR1 (SUPERROOT 1); transaminase	AT2G20610
rres129814.v1_x_st	2.58505	3.81233	4.49142	Bra011201.1///KBrB080E18.29.1	putative protein component of aniline dioxygenase (GMP synthase like protein - Acinetobacter sp.,PID:d1013698; supported by full-length cDNA: Ceres: 37987.			AT4G30530
Overexpression of the MYB29 transcription factor affects aliphatic glucosinolate synthesis in Brassica oleracea Plant Molecular Biology Diana L. Zuluaga1,7*, Neil S. Graham2, Annett Klinder3, A.E. Elaine van Ommen Kloeke4, Angelo R. Marcotrigiano5, Carol Wagstaff3, Ruud Verkerk6, Gabriella Sonnante7, Mark G.M. Aarts1 1Laboratory of Genetics, Wageningen University, Droevendaalsesteeg 1, 6708 PB, W…
