# Supplementary material for: Overexpression of the MYB29 transcription factor affects aliphatic glucosinolate synthesis in Brassica oleracea
Source: Plant Mol Biol. 2019 Jun 12;101(1):65–79. doi: 10.1007/s11103-019-00890-2 (PMC6695347; doi:10.1007/s11103-019-00890-2)
Supplement: Supplementary file 11 — Supplementary material 11 (XLSX 43 kb) [file 11103_2019_890_MOESM11_ESM.xlsx]

## Sheet: GSL genes in Winspit
Table S8. Expression levels of GSL biosynthesis related genes as identified in Wang et al. (2011), assessed in the Winspit MYB29 overexpressors and compared to the WT WIN plants. Differentially expressed genes in Winspit MYB29 overexpressing lines (A). Genes with differential expression in W1 transgenic line (B). Genes differentially expressed in W2 transgenic line (C). Genes differentially expre…
(A)
Probe Set ID	Fold change([W1] vs [wild type])	Fold change([W2] vs [wild type])	Br gene id	AGI	AGI description
rres056921.v1_st	-1.44799	6.91952	Bra017871.1	AT4G39950	cytochrome P450 - like protein cytochrome P450, Sinapis alba, AF069494; supported by cDNA: gi_15028134_gb_AY046017.1_
rres133885.v1_x_st	2.35828	6.05727	KBrB022O03.16.1///KBrH051M15.40.1///Bra011822.1	AT4G39940	adenosine-5-phosphosulfate-kinase
rres049989.v1_x_st	1.87688	4.25258	Bra021673.1	AT2G30860	glutathione S-transferase identical to GB:Y12295; supported by cDNA: gi_13926309_gb_AF372905.1_AF372905
rres107529.v1_st	1.46804	3.62723	Bra034941.1	AT4G31500	cytochrome P450 monooxygenase ;supported by full-length cDNA: Ceres:13745.
rres134723.v1_x_st	2.88953	3.3628	Bra024634.1///KBrH015D11.16.1	AT1G24100	putative indole-3-acetate beta-glucosyltransferase similar to GB:AAB64022; supported by cDNA: gi_14423541_gb_AF387008.1_AF387008
rres066966.v1_st	2.51477	3.10406	Bra022448.1	AT3G19710	branched-chain amino acid aminotransferase, putative similar to branched-chain amino acid aminotransferase GB:AAF07192 from [Solanum tuberosum];supported by full-length cDNA: Ceres:38004.
rres130286.v1_x_st	3.99592	3.06333	KBrB044L16.37.1///Bra001761.1	AT3G19710	branched-chain amino acid aminotransferase, putative similar to branched-chain amino acid aminotransferase GB:AAF07192 from [Solanum tuberosum];supported by full-length cDNA: Ceres:38004.
rres042785.v1_st	-1.59247	3.04869	Bra017872.1	AT4G39940	adenosine-5-phosphosulfate-kinase
rres091527.v1_st	-1.02996	3.00728	Bra034941.1	AT4G31500	cytochrome P450 monooxygenase ;supported by full-length cDNA: Ceres:13745.
rres127825.v1_x_st	1.91403	2.74754	KBrH005J02.23.1///Bra022815.1	AT2G30860	glutathione S-transferase identical to GB:Y12295; supported by cDNA: gi_13926309_gb_AF372905.1_AF372905
rres087076.v1_st	1.99619	2.6831	Bra036490.1///KBrB040E10.6.1	AT2G20610	putative tyrosine aminotransferase ; supported by cDNA: gi_15293106_gb_AY050987.1_
rres067512.v1_s_st	2.19193	2.50502	Bra022448.1	AT3G19710	branched-chain amino acid aminotransferase, putative similar to branched-chain amino acid aminotransferase GB:AAF07192 from [Solanum tuberosum];supported by full-length cDNA: Ceres:38004.
rres037282.v1_st	1.03083	2.49899	KBrB001M05.19.1///Bra013675.1	AT4G23100	gamma-glutamylcysteine synthetase ; supported by cDNA: gi_15912188_gb_AY056372.1_
rres067689.v1_st	1.66042	2.49614	Bra039818.1	AT2G14750	putative adenosine phosphosulfate kinase identical to GB:U05238;supported by full-length cDNA: Ceres:14216.
rres052050.v1_x_st	2.6798	2.28571	Bra013007.1	AT5G23010	2-isopropylmalate synthase-like; homocitrate synthase-like ; supported by cDNA: gi_12330688_gb_AF327648.1_AF327648
rres063681.v1_x_st	2.17058	2.17394	Bra005641.1	AT2G31790	putative glucosyltransferase ; supported by cDNA: gi_15810476_gb_AY056277.1_
rres002944.v1_st	1.08247	2.10875	Bra034941.1	AT4G31500	cytochrome P450 monooxygenase ;supported by full-length cDNA: Ceres:13745.
rres041150.v1_x_st	1.59852	2.03346	Bra029355.1	AT5G23010	2-isopropylmalate synthase-like; homocitrate synthase-like ; supported by cDNA: gi_12330688_gb_AF327648.1_AF327648
rres075105.v1_st	1.90558	2.02677	Bra004744.1///KBrB014C24.20.1///KBrB064L06.30.1	AT2G43100	3-isopropylmalate dehydratase, small subunit ; supported by cDNA: gi_16974632_gb_AY060594.1_
rres037460.v1_st	1.98243	1.98243	Bra034180.1	AT4G03050	putative oxidoreductase similar to A. thaliana putative protein F21P8.230, GenBank accession number 3445238
rres093887.v1_st	1.93209	1.87877	Bra029355.1	AT5G23010	2-isopropylmalate synthase-like; homocitrate synthase-like ; supported by cDNA: gi_12330688_gb_AF327648.1_AF327648
rres065637.v1_st	1.55865	1.87494	Bra022448.1	AT3G19710	branched-chain amino acid aminotransferase, putative similar to branched-chain amino acid aminotransferase GB:AAF07192 from [Solanum tuberosum];supported by full-length cDNA: Ceres:38004.
rres108730.v1_st	3.39405	1.82632	Bra027035.1	AT1G62540	similar to flavin-binding monooxygenase-like protein (Z71258); similar to ESTs gb|R30018 and gb|H36886 similar to flavin-containing monooxygenase GB:AAA21178 GI:349534 from [Oryctolagus cuniculus]; supported by cDNA: gi_13878100_gb_AF370313.1_AF370313
rres130889.v1_x_st	1.22967	1.79447	KBrB001M05.19.1///KBrB109B11.53.1///Bra013675.1	AT4G23100	gamma-glutamylcysteine synthetase ; supported by cDNA: gi_15912188_gb_AY056372.1_
rres129814.v1_x_st	-1.27315	1.78565	Bra011201.1///KBrB080E18.29.1	AT4G30530	putative protein component of aniline dioxygenase (GMP synthase like protein - Acinetobacter sp.,PID:d1013698; supported by full-length cDNA: Ceres: 37987.
rres054350.v1_st	1.08204	1.73884	Bra026988.1	AT1G12140	hypothetical protein predicted by genemark.hmm
rres137046.v1_s_st	1.04829	1.73845	KBrB090M17.34.1///KBrH125L08.37.1///Bra030696.1	AT1G07640	zinc finger protein OBP2 identical to GB:AAD38986 from [Arabidopsis thaliana];supported by full-length cDNA: Ceres:4289.
rres074423.v1_st	1.78115	1.73473	Bra005641.1	AT2G31790	putative glucosyltransferase ; supported by cDNA: gi_15810476_gb_AY056277.1_
rres050795.v1_x_st	1.17433	1.72224	KBrB001M05.19.1///KBrB109B11.53.1///Bra013675.1	AT4G23100	gamma-glutamylcysteine synthetase ; supported by cDNA: gi_15912188_gb_AY056372.1_
rres081076.v1_x_st	2.03839	1.70363	Bra021743.1	AT2G31790	putative glucosyltransferase ; supported by cDNA: gi_15810476_gb_AY056277.1_
rres042944.v1_st	-1	1.6968	Bra013009.1	AT5G23010	2-isopropylmalate synthase-like; homocitrate synthase-like ; supported by cDNA: gi_12330688_gb_AF327648.1_AF327648
rres072440.v1_st	1.83906	1.69264	Bra032010.1	AT3G03190	glutathione S-transferase identical to glutathione S-transferase GB:AAB09584 from [Arabidopsis thaliana]; supported by cDNA: gi_1575751_gb_U70672.1_ATU70672
rres090817.v1_x_st	-1.08189	1.68377	KBrB109B11.52.1///KBrB001M05.19.1///Bra013675.1	AT4G23100	gamma-glutamylcysteine synthetase ; supported by cDNA: gi_15912188_gb_AY056372.1_
rres102646.v1_x_st	-1	1.67647	Bra025668.1	AT1G18590	flavonol 4'-sulfotransferase, putative similar to flavonol 4'-sulfotransferase GI:168168 from [Flaveria chloraefolia]
rres089933.v1_st	1.13112	1.61781	Bra039818.1	AT2G14750	putative adenosine phosphosulfate kinase identical to GB:U05238;supported by full-length cDNA: Ceres:14216.
rres078685.v1_x_st	2.30899	1.55434	Bra027035.1	AT1G62540	similar to flavin-binding monooxygenase-like protein (Z71258); similar to ESTs gb|R30018 and gb|H36886 similar to flavin-containing monooxygenase GB:AAA21178 GI:349534 from [Oryctolagus cuniculus]; supported by cDNA: gi_13878100_gb_AF370313.1_AF370313
rres046802.v1_st	1.24506	1.53024	KBrB001M05.19.1///Bra013675.1	AT4G23100	gamma-glutamylcysteine synthetase ; supported by cDNA: gi_15912188_gb_AY056372.1_
rres032812.v1_st	1.01636	1.5184	KBrB001M05.19.1///Bra013675.1	AT4G23100	gamma-glutamylcysteine synthetase ; supported by cDNA: gi_15912188_gb_AY056372.1_
rres087229.v1_st	-1	1.50615	Bra021743.1	AT2G31790	putative glucosyltransferase ; supported by cDNA: gi_15810476_gb_AY056277.1_
rres104767.v1_x_st	-1	1.49388	Bra029350.1	AT5G60890	Myb transcription factor homolog (ATR1)
rres119514.v1_st	1.58667	1.46585	KBrH009K01.1.1///Bra000760.1	AT4G12030	putative transport protein Na(+) dependent transporter (Sbf family) - Aquifex aeolicus, PIR2:E70482; supported by cDNA: gi_15215838_gb_AY050449.1_
rres035072.v1_st	1.04754	1.45565	Bra024634.1///KBrH015D11.16.1	AT1G24100	putative indole-3-acetate beta-glucosyltransferase similar to GB:AAB64022; supported by cDNA: gi_14423541_gb_AF387008.1_AF387008
rres097470.v1_st	-1	1.45455	Bra008132.1	AT1G74100	putative flavonol sulfotransferase similar to flavonol 4'-sulfotransferase GB:P52837 from [Flaveria chloraefolia];supported by full-length cDNA: Ceres:36020.
rres133012.v1_x_st	1.70331	1.4483	Bra005949.1///KBrB001B07.25.1	AT5G07700	transcription factor (gb|AAD53097.1) ; supported by cDNA: gi_5823316_gb_AF175992.1_AF175992
rres033464.v1_x_st	1.48098	1.42724	Bra013009.1	AT5G23010	2-isopropylmalate synthase-like; homocitrate synthase-like ; supported by cDNA: gi_12330688_gb_AF327648.1_AF327648
rres065969.v1_st	1.01717	1.3759	Bra002747.1	AT5G57220	cytochrome P450
rres086230.v1_st	1.42863	1.34428	Bra027035.1	AT1G62540	similar to flavin-binding monooxygenase-like protein (Z71258); similar to ESTs gb|R30018 and gb|H36886 similar to flavin-containing monooxygenase GB:AAA21178 GI:349534 from [Oryctolagus cuniculus]; supported by cDNA: gi_13878100_gb_AF370313.1_AF370313
rres060053.v1_st	-1.13639	1.31511	Bra024068.1	AT4G30530	putative protein component of aniline dioxygenase (GMP synthase like protein - Acinetobacter sp.,PID:d1013698; supported by full-length cDNA: Ceres: 37987.
rres003279.v1_x_st	1.24981	1.30328	KBrH092O19.34.1///Bra025666.1///Bra031035.1	AT1G18570	myb factor, putative similar to myb factor GI:1946266 from [Oryza sativa]; supported by cDNA: gi_3941465_gb_AF062887.1_AF062887
rres064817.v1_st	1.28511	1.28511	Bra036490.1///KBrB040E10.6.1	AT2G20610	putative tyrosine aminotransferase ; supported by cDNA: gi_15293106_gb_AY050987.1_
rres080785.v1_st	1.61194	1.28285	Bra032734.1	AT4G13770	cytochrome P450 monooxygenase (CYP83A1) ; supported by cDNA: gi_3164127_dbj_D78599.1_D78599
rres104905.v1_x_st	1.70392	1.27147	Bra032734.1	AT4G13770	cytochrome P450 monooxygenase (CYP83A1) ; supported by cDNA: gi_3164127_dbj_D78599.1_D78599
rres065495.v1_st	1.21134	1.26703	Bra039743.1	AT1G66120	AMP-binding enzyme, putative contains Pfam profile: PF00501: AMP-binding enzyme
rres045930.v1_s_st	-1	1.26401	Bra013009.1	AT5G23010	2-isopropylmalate synthase-like; homocitrate synthase-like ; supported by cDNA: gi_12330688_gb_AF327648.1_AF327648
rres105478.v1_s_st	1.92303	1.25529	Bra040341.1	AT4G13430	putative protein various predicted 3-isopropylmalate dehydratases/aconitate hydratases; supported by cDNA: gi_15027970_gb_AY045842.1_
rres089630.v1_st	1.33758	1.24866	Bra023450.1	AT5G14200	3-methyladenine DNA glycosylase, putative Strong similarity to GB:P29102, 3-isopropylmalate dehydrogenase (IMDH) from Brassica napus. EST gb|F14478 comes from this gene;supported by full-length cDNA: Ceres:34420.
rres003741.v1_st	-1.14783	1.24767	Bra010644.1	AT4G39950	cytochrome P450 - like protein cytochrome P450, Sinapis alba, AF069494; supported by cDNA: gi_15028134_gb_AY046017.1_
rres011262.v1_st	-1	1.22612	Bra032708.1	AT4G13430	putative protein various predicted 3-isopropylmalate dehydratases/aconitate hydratases; supported by cDNA: gi_15027970_gb_AY045842.1_
rres135519.v1_st	1.17357	1.22316	Bra004132.1	AT1G65880	amp-binding protein, putative similar to amp-binding protein GI:1903033 from [Brassica napus]
rres072530.v1_x_st	1.453	1.22204	Bra027035.1	AT1G62540	similar to flavin-binding monooxygenase-like protein (Z71258); similar to ESTs gb|R30018 and gb|H36886 similar to flavin-containing monooxygenase GB:AAA21178 GI:349534 from [Oryctolagus cuniculus]; supported by cDNA: gi_13878100_gb_AF370313.1_AF370313
rres094475.v1_st	1.44749	1.20491	Bra032734.1	AT4G13770	cytochrome P450 monooxygenase (CYP83A1) ; supported by cDNA: gi_3164127_dbj_D78599.1_D78599
rres010158.v1_s_st	1.08652	1.19911	Bra032708.1	AT4G13430	putative protein various predicted 3-isopropylmalate dehydratases/aconitate hydratases; supported by cDNA: gi_15027970_gb_AY045842.1_
rres058050.v1_st	1.18192	1.18192	KBrB014G03.14.1///Bra016787.1///KBrB009G01.35.1	AT1G12140	hypothetical protein predicted by genemark.hmm
rres109253.v1_st	-1	1.17963	Bra030246.1	AT2G22330	putative cytochrome P450
rres047848.v1_st	-1	1.17267	Bra021673.1	AT2G30860	glutathione S-transferase identical to GB:Y12295; supported by cDNA: gi_13926309_gb_AF372905.1_AF372905
rres041515.v1_x_st	1.11679	1.15744	Bra019332.1	AT4G23100	gamma-glutamylcysteine synthetase ; supported by cDNA: gi_15912188_gb_AY056372.1_
rres094267.v1_s_st	1.662	1.1557	Bra032734.1	AT4G13770	cytochrome P450 monooxygenase (CYP83A1) ; supported by cDNA: gi_3164127_dbj_D78599.1_D78599
rres018723.v1_st	1.15295	1.15295	Bra032010.1	AT3G03190	glutathione S-transferase identical to glutathione S-transferase GB:AAB09584 from [Arabidopsis thaliana]; supported by cDNA: gi_1575751_gb_U70672.1_ATU70672
rres076977.v1_x_st	1.16545	1.14825	Bra036490.1///KBrB040E10.6.1	AT2G20610	putative tyrosine aminotransferase ; supported by cDNA: gi_15293106_gb_AY050987.1_
rres053795.v1_st	1.03935	1.13158	Bra029434.1	AT4G12030	putative transport protein Na(+) dependent transporter (Sbf family) - Aquifex aeolicus, PIR2:E70482; supported by cDNA: gi_15215838_gb_AY050449.1_
rres044414.v1_x_st	1.00131	1.12592	KBrB109B11.52.1///KBrB001M05.19.1///Bra013675.1	AT4G23100	gamma-glutamylcysteine synthetase ; supported by cDNA: gi_15912188_gb_AY056372.1_
rres100975.v1_st	1.12351	1.12351	Bra021743.1	AT2G31790	putative glucosyltransferase ; supported by cDNA: gi_15810476_gb_AY056277.1_
rres060680.v1_st	1.03546	1.12161	KBrH125L08.37.1///Bra030696.1	AT1G07640	zinc finger protein OBP2 identical to GB:AAD38986 from [Arabidopsis thaliana];supported by full-length cDNA: Ceres:4289.
rres097522.v1_x_st	1.22546	1.10395	Bra040341.1	AT4G13430	putative protein various predicted 3-isopropylmalate dehydratases/aconitate hydratases; supported by cDNA: gi_15027970_gb_AY045842.1_
rres062443.v1_st	1.10008	1.10008	Bra031802.1	AT5G65940	3-hydroxyisobutyryl-coenzyme A hydrolase ; supported by cDNA: gi_8572759_gb_AF276301.1_AF276301
rres121470.v1_x_st	1.09598	1.09598	KBrB002P01.42.1///Bra000848.1///KBrB002P01.43.1	AT4G03050///"AT4G03050,AT1G52810"	putative oxidoreductase similar to A. thaliana putative protein F21P8.230, GenBank accession number 3445238
rres004243.v1_st	-1	1.0925	Bra018521.1///KBrB002P01.43.1	AT4G03050///"AT4G03050,AT4G03070"	putative oxidoreductase similar to A. thaliana putative protein F21P8.230, GenBank accession number 3445238
rres098835.v1_st	1.10629	1.08723	Bra023450.1	AT5G14200	3-methyladenine DNA glycosylase, putative Strong similarity to GB:P29102, 3-isopropylmalate dehydrogenase (IMDH) from Brassica napus. EST gb|F14478 comes from this gene;supported by full-length cDNA: Ceres:34420.
rres108017.v1_x_st	1.22029	1.08351	Bra040341.1	AT4G13430	putative protein various predicted 3-isopropylmalate dehydratases/aconitate hydratases; supported by cDNA: gi_15027970_gb_AY045842.1_
rres107752.v1_x_st	1.10147	1.07848	Bra040341.1	AT4G13430	putative protein various predicted 3-isopropylmalate dehydratases/aconitate hydratases; supported by cDNA: gi_15027970_gb_AY045842.1_
rres086163.v1_st	1.42169	1.07202	Bra040341.1	AT4G13430	putative protein various predicted 3-isopropylmalate dehydratases/aconitate hydratases; supported by cDNA: gi_15027970_gb_AY045842.1_
rres100358.v1_st	-1	1.06797	Bra015330.1	AT1G04580	putative aldehyde oxidase similar to GB:BAA82672; supported by cDNA: gi_6759367_dbj_AB037271.1_AB037271
rres058760.v1_x_st	1.0129	1.06323	Bra025668.1	AT1G18590	flavonol 4'-sulfotransferase, putative similar to flavonol 4'-sulfotransferase GI:168168 from [Flaveria chloraefolia]
rres061510.v1_st	-1.21539	1.06322	KBrB044L16.37.1///Bra001761.1	AT3G19710	branched-chain amino acid aminotransferase, putative similar to branched-chain amino acid aminotransferase GB:AAF07192 from [Solanum tuberosum];supported by full-length cDNA: Ceres:38004.
rres042330.v1_x_st	1.06295	1.06295	Bra029356.1	AT5G23010	2-isopropylmalate synthase-like; homocitrate synthase-like ; supported by cDNA: gi_12330688_gb_AF327648.1_AF327648
rres058694.v1_x_st	-1	1.06274	Bra019332.1	AT4G23100	gamma-glutamylcysteine synthetase ; supported by cDNA: gi_15912188_gb_AY056372.1_
rres102471.v1_s_st	1.11248	1.05136	KBrB092K08.4.1///Bra024634.1///Bra013897.1///KBrH015D11.16.1	AT4G25515,AT1G24100///AT1G24100	putative indole-3-acetate beta-glucosyltransferase similar to GB:AAB64022; supported by cDNA: gi_14423541_gb_AF387008.1_AF387008
rres066801.v1_st	1.04917	1.04917	Bra036490.1///KBrH009P18.23.1///KBrB040E10.6.1///Bra036703.1	AT2G20610	putative tyrosine aminotransferase ; supported by cDNA: gi_15293106_gb_AY050987.1_
rres060741.v1_st	-1	1.04268	Bra034182.1	AT4G03070	putative oxidoreductase
rres037843.v1_x_st	1.02691	1.02691	Bra019332.1	AT4G23100	gamma-glutamylcysteine synthetase ; supported by cDNA: gi_15912188_gb_AY056372.1_
rres058967.v1_st	1.00882	1.02412	Bra017872.1	AT4G39940	adenosine-5-phosphosulfate-kinase
rres034109.v1_x_st	1.06626	1.02299	Bra016553.1	AT1G18570	myb factor, putative similar to myb factor GI:1946266 from [Oryza sativa]; supported by cDNA: gi_3941465_gb_AF062887.1_AF062887
rres024406.v1_x_st	-1	1.00827	Bra004744.1///KBrB014C24.20.1///KBrB064L06.30.1	AT2G43100	3-isopropylmalate dehydratase, small subunit ; supported by cDNA: gi_16974632_gb_AY060594.1_
rres073269.v1_st	1.58178	-1	Bra021670.1	AT2G25450	putative dioxygenase ; supported by cDNA: gi_15292706_gb_AY050787.1_
rres046960.v1_st	1.38736	-1	Bra010282.1///KBrB129F17.26.1	AT4G30550	putative protein component of aniline dioxygenase (GMP synthase like protein) - Acinetobacter sp.,PID:d1013698;supported by full-length cDNA: Ceres:29388.
rres027676.v1_st	1.15367	-1	Bra032010.1	AT3G03190	glutathione S-transferase identical to glutathione S-transferase GB:AAB09584 from [Arabidopsis thaliana]; supported by cDNA: gi_1575751_gb_U70672.1_ATU70672
rres135328.v1_s_st	1.15033	-1	Bra004744.1///KBrB014C24.20.1///KBrB064L06.30.1	AT2G43100	3-isopropylmalate dehydratase, small subunit ; supported by cDNA: gi_16974632_gb_AY060594.1_
rres079060.v1_st	1.13145	-1	Bra002747.1	AT5G57220	cytochrome P450
rres083962.v1_st	1.12494	-1	Bra040341.1	AT4G13430	putative protein various predicted 3-isopropylmalate dehydratases/aconitate hydratases; supported by cDNA: gi_15027970_gb_AY045842.1_
rres101749.v1_st	1.09557	-1	Bra027035.1	AT1G62540	similar to flavin-binding monooxygenase-like protein (Z71258); similar to ESTs gb|R30018 and gb|H36886 similar to flavin-containing monooxygenase GB:AAA21178 GI:349534 from [Oryctolagus cuniculus]; supported by cDNA: gi_13878100_gb_AF370313.1_AF370313
rres040905.v1_x_st	1.08515	-1	Bra013009.1	AT5G23010	2-isopropylmalate synthase-like; homocitrate synthase-like ; supported by cDNA: gi_12330688_gb_AF327648.1_AF327648
rres100067.v1_st	1.071	-1	KBrB109B11.52.1///KBrB001M05.19.1///Bra013675.1	AT4G23100	gamma-glutamylcysteine synthetase ; supported by cDNA: gi_15912188_gb_AY056372.1_
rres013662.v1_st	1.06221	-1	Bra032708.1	AT4G13430	putative protein various predicted 3-isopropylmalate dehydratases/aconitate hydratases; supported by cDNA: gi_15027970_gb_AY045842.1_
rres005282.v1_st	1.03959	-1	Bra022448.1	AT3G19710	branched-chain amino acid aminotransferase, putative similar to branched-chain amino acid aminotransferase GB:AAF07192 from [Solanum tuberosum];supported by full-length cDNA: Ceres:38004.
rres109300.v1_st	1.0235	-1	Bra009100.1	AT5G05260	cytochrome P450 ; supported by cDNA: gi_7839382_gb_AF245302.1_AF245302
rres045475.v1_st	1.02204	-1	Bra025668.1	AT1G18590	flavonol 4'-sulfotransferase, putative similar to flavonol 4'-sulfotransferase GI:168168 from [Flaveria chloraefolia]
rres002913.v1_st	-1	-1	Bra010645.1	AT4G39940	adenosine-5-phosphosulfate-kinase
rres003026.v1_st	-1	-1	KBrB129F17.27.1///Bra010283.1	AT4G30530	putative protein component of aniline dioxygenase (GMP synthase like protein - Acinetobacter sp.,PID:d1013698; supported by full-length cDNA: Ceres: 37987.
rres003097.v1_st	-1	-1	Bra004744.1///KBrB014C24.20.1///KBrB064L06.30.1	AT2G43100	3-isopropylmalate dehydratase, small subunit ; supported by cDNA: gi_16974632_gb_AY060594.1_
rres003241.v1_x_st	-1	-1	Bra019332.1	AT4G23100	gamma-glutamylcysteine synthetase ; supported by cDNA: gi_15912188_gb_AY056372.1_
rres004062.v1_x_st	-1	-1	KBrH125L08.37.1///Bra030696.1	AT1G07640	zinc finger protein OBP2 identical to GB:AAD38986 from [Arabidopsis thaliana];supported by full-length cDNA: Ceres:4289.
rres004074.v1_st	-1	-1	KBrH052P04.5.1///Bra022920.1	AT2G25450	putative dioxygenase ; supported by cDNA: gi_15292706_gb_AY050787.1_
rres004627.v1_x_st	-1	-1	Bra032010.1	AT3G03190	glutathione S-transferase identical to glutathione S-transferase GB:AAB09584 from [Arabidopsis thaliana]; supported by cDNA: gi_1575751_gb_U70672.1_ATU70672
rres004635.v1_st	-1	-1	Bra027035.1	AT1G62540	similar to flavin-binding monooxygenase-like protein (Z71258); similar to ESTs gb|R30018 and gb|H36886 similar to flavin-containing monooxygenase GB:AAA21178 GI:349534 from [Oryctolagus cuniculus]; supported by cDNA: gi_13878100_gb_AF370313.1_AF370313
rres004776.v1_st	-1	-1	KBrB034G03.40.1///Bra012961.1	AT5G61420	putative transcription factor MYB28 ; supported by cDNA: gi_5823328_gb_AF175998.1_AF175998
rres004905.v1_st	-1	-1	Bra030246.1	AT2G22330	putative cytochrome P450
rres005808.v1_st	-1	-1	Bra020459.1	AT5G57220	cytochrome P450
rres006204.v1_st	-1	-1	Bra004744.1///KBrB014C24.20.1///KBrB064L06.30.1	AT2G43100	3-isopropylmalate dehydratase, small subunit ; supported by cDNA: gi_16974632_gb_AY060594.1_
rres007546.v1_s_st	-1	-1	Bra032708.1	AT4G13430	putative protein various predicted 3-isopropylmalate dehydratases/aconitate hydratases; supported by cDNA: gi_15027970_gb_AY045842.1_
rres007817.v1_x_st	-1	-1	Bra032708.1	AT4G13430	putative protein various predicted 3-isopropylmalate dehydratases/aconitate hydratases; supported by cDNA: gi_15027970_gb_AY045842.1_
rres008298.v1_st	-1	-1	Bra032708.1	AT4G13430	putative protein various predicted 3-isopropylmalate dehydratases/aconitate hydratases; supported by cDNA: gi_15027970_gb_AY045842.1_
rres008983.v1_x_st	-1	-1	Bra032708.1	AT4G13430	putative protein various predicted 3-isopropylmalate dehydratases/aconitate hydratases; supported by cDNA: gi_15027970_gb_AY045842.1_
rres009301.v1_st	-1	-1	Bra032708.1	AT4G13430	putative protein various predicted 3-isopropylmalate dehydratases/aconitate hydratases; supported by cDNA: gi_15027970_gb_AY045842.1_
rres009771.v1_x_st	-1	-1	Bra032708.1	AT4G13430	putative protein various predicted 3-isopropylmalate dehydratases/aconitate hydratases; supported by cDNA: gi_15027970_gb_AY045842.1_
rres010012.v1_s_st	-1	-1	Bra032708.1	AT4G13430	putative protein various predicted 3-isopropylmalate dehydratases/aconitate hydratases; supported by cDNA: gi_15027970_gb_AY045842.1_
rres010284.v1_x_st	-1	-1	Bra032708.1	AT4G13430	putative protein various predicted 3-isopropylmalate dehydratases/aconitate hydratases; supported by cDNA: gi_15027970_gb_AY045842.1_
rres011825.v1_x_st	-1	-1	Bra032708.1	AT4G13430	putative protein various predicted 3-isopropylmalate dehydratases/aconitate hydratases; supported by cDNA: gi_15027970_gb_AY045842.1_
rres012437.v1_st	-1	-1	Bra032708.1	AT4G13430	putative protein various predicted 3-isopropylmalate dehydratases/aconitate hydratases; supported by cDNA: gi_15027970_gb_AY045842.1_
rres012557.v1_st	-1	-1	Bra032708.1	AT4G13430	putative protein various predicted 3-isopropylmalate dehydratases/aconitate hydratases; supported by cDNA: gi_15027970_gb_AY045842.1_
rres014015.v1_st	-1	-1	Bra025666.1	AT1G18570	myb factor, putative similar to myb factor GI:1946266 from [Oryza sativa]; supported by cDNA: gi_3941465_gb_AF062887.1_AF062887
rres015051.v1_x_st	-1	-1	Bra032734.1	AT4G13770	cytochrome P450 monooxygenase (CYP83A1) ; supported by cDNA: gi_3164127_dbj_D78599.1_D78599
rres017223.v1_st	-1	-1	Bra021670.1	AT2G25450	putative dioxygenase ; supported by cDNA: gi_15292706_gb_AY050787.1_
rres018922.v1_x_st	-1	-1	Bra032734.1	AT4G13770	cytochrome P450 monooxygenase (CYP83A1) ; supported by cDNA: gi_3164127_dbj_D78599.1_D78599
rres019971.v1_x_st	-1	-1	Bra032708.1	AT4G13430	putative protein various predicted 3-isopropylmalate dehydratases/aconitate hydratases; supported by cDNA: gi_15027970_gb_AY045842.1_
rres021061.v1_st	-1	-1	Bra032708.1///Bra025430.1	AT5G38530///"AT5G38530,AT4G13430"	tryptophan synthase beta chain
rres021516.v1_st	-1	-1	Bra032708.1	AT4G13430	putative protein various predicted 3-isopropylmalate dehydratases/aconitate hydratases; supported by cDNA: gi_15027970_gb_AY045842.1_
rres025443.v1_st	-1	-1	Bra032708.1	AT4G13430	putative protein various predicted 3-isopropylmalate dehydratases/aconitate hydratases; supported by cDNA: gi_15027970_gb_AY045842.1_
rres026400.v1_x_st	-1	-1	Bra032708.1	AT4G13430	putative protein various predicted 3-isopropylmalate dehydratases/aconitate hydratases; supported by cDNA: gi_15027970_gb_AY045842.1_
rres026755.v1_st	-1	-1	Bra032708.1	AT4G13430	putative protein various predicted 3-isopropylmalate dehydratases/aconitate hydratases; supported by cDNA: gi_15027970_gb_AY045842.1_
rres027068.v1_st	-1	-1	Bra032708.1///KBrH102J15.13.1	AT4G13430	putative protein various predicted 3-isopropylmalate dehydratases/aconitate hydratases; supported by cDNA: gi_15027970_gb_AY045842.1_
rres028290.v1_st	-1	-1	Bra039968.1///Bra039975.1///Bra032725.1	AT2G30660,AT4G13630///"AT5G65940,AT2G30660,AT4G13630"///AT4G13630	putative protein IFA-binding protein, Arabidopsis thaliana, AF004556
rres031804.v1_x_st	-1	-1	Bra031035.1	AT1G18570	myb factor, putative similar to myb factor GI:1946266 from [Oryza sativa]; supported by cDNA: gi_3941465_gb_AF062887.1_AF062887
rres034070.v1_st	-1	-1	Bra027880.1	AT1G74090	putative flavonol sulfotransferase similar to FLAVONOL 4'-SULFOTRANSFERASE GB:P52837 from [Flaveria chloraefolia];supported by full-length cDNA: Ceres:41006.
rres035188.v1_st	-1	-1	Bra029434.1	AT4G12030	putative transport protein Na(+) dependent transporter (Sbf family) - Aquifex aeolicus, PIR2:E70482; supported by cDNA: gi_15215838_gb_AY050449.1_
rres038310.v1_st	-1	-1	Bra016553.1	AT1G18570	myb factor, putative similar to myb factor GI:1946266 from [Oryza sativa]; supported by cDNA: gi_3941465_gb_AF062887.1_AF062887
rres040331.v1_st	-1	-1	Bra034181.1	AT4G03070	putative oxidoreductase
rres044767.v1_st	-1	-1	Bra027623.1	AT1G74090	putative flavonol sulfotransferase similar to FLAVONOL 4'-SULFOTRANSFERASE GB:P52837 from [Flaveria chloraefolia];supported by full-length cDNA: Ceres:41006.
rres046250.v1_x_st	-1	-1	Bra025666.1	AT1G18570	myb factor, putative similar to myb factor GI:1946266 from [Oryza sativa]; supported by cDNA: gi_3941465_gb_AF062887.1_AF062887
rres049656.v1_st	-1	-1	Bra013009.1	AT5G23010	2-isopropylmalate synthase-like; homocitrate synthase-like ; supported by cDNA: gi_12330688_gb_AF327648.1_AF327648
rres052296.v1_st	-1	-1	Bra013011.1	AT5G23010	2-isopropylmalate synthase-like; homocitrate synthase-like ; supported by cDNA: gi_12330688_gb_AF327648.1_AF327648
rres053308.v1_x_st	-1	-1	Bra025668.1	AT1G18590	flavonol 4'-sulfotransferase, putative similar to flavonol 4'-sulfotransferase GI:168168 from [Flaveria chloraefolia]
rres054745.v1_x_st	-1	-1	Bra013000.1	AT5G60890	Myb transcription factor homolog (ATR1)
rres055295.v1_st	-1	-1	Bra013000.1	AT5G60890	Myb transcription factor homolog (ATR1)
rres056174.v1_st	-1	-1	Bra000848.1	AT1G52810	putative oxidoreductase similar to adventitious rooting related oxygenase GB:CAA12386 from [Malus domestica]
rres056756.v1_st	-1	-1	Bra013011.1	AT5G23010	2-isopropylmalate synthase-like; homocitrate synthase-like ; supported by cDNA: gi_12330688_gb_AF327648.1_AF327648
rres059291.v1_x_st	-1	-1	Bra034181.1	AT4G03070	putative oxidoreductase
rres060730.v1_x_st	-1	-1	Bra029349.1	AT5G60890	Myb transcription factor homolog (ATR1)
rres064164.v1_st	-1	-1	Bra027118.1	AT1G74090	putative flavonol sulfotransferase similar to FLAVONOL 4'-SULFOTRANSFERASE GB:P52837 from [Flaveria chloraefolia];supported by full-length cDNA: Ceres:41006.
rres064406.v1_st	-1	-1	Bra039743.1	AT1G66120	AMP-binding enzyme, putative contains Pfam profile: PF00501: AMP-binding enzyme
rres064919.v1_st	-1	-1	Bra039743.1	AT1G66120	AMP-binding enzyme, putative contains Pfam profile: PF00501: AMP-binding enzyme
rres069780.v1_st	-1	-1	KBrB080O07.17.1///KBrH052P04.5.1///Bra022920.1	AT2G25450	putative dioxygenase ; supported by cDNA: gi_15292706_gb_AY050787.1_
rres073330.v1_st	-1	-1	Bra021670.1	AT2G25450	putative dioxygenase ; supported by cDNA: gi_15292706_gb_AY050787.1_
rres073821.v1_st	-1	-1	KBrB001M05.19.1///KBrB109B11.53.1///Bra013675.1	AT4G23100	gamma-glutamylcysteine synthetase ; supported by cDNA: gi_15912188_gb_AY056372.1_
rres073988.v1_st	-1	-1	Bra029966.1	AT3G49680	branched-chain-amino-acid transaminase -like protein branched-chain-amino-acid transaminase, Streptomyces coelicolor, PIR:T29053; supported by full-length cDNA: Ceres: 37100.
rres077744.v1_s_st	-1	-1	Bra039743.1	AT1G66120	AMP-binding enzyme, putative contains Pfam profile: PF00501: AMP-binding enzyme
rres080059.v1_st	-1	-1	Bra021743.1	AT2G31790	putative glucosyltransferase ; supported by cDNA: gi_15810476_gb_AY056277.1_
rres080321.v1_s_st	-1	-1	Bra039743.1	AT1G66120	AMP-binding enzyme, putative contains Pfam profile: PF00501: AMP-binding enzyme
rres081732.v1_st	-1	-1	Bra020459.1	AT5G57220	cytochrome P450
rres081848.v1_st	-1	-1	Bra015330.1	AT1G04580	putative aldehyde oxidase similar to GB:BAA82672; supported by cDNA: gi_6759367_dbj_AB037271.1_AB037271
rres082652.v1_st	-1	-1	Bra023450.1	AT5G14200	3-methyladenine DNA glycosylase, putative Strong similarity to GB:P29102, 3-isopropylmalate dehydrogenase (IMDH) from Brassica napus. EST gb|F14478 comes from this gene;supported by full-length cDNA: Ceres:34420.
rres088578.v1_x_st	-1	-1	Bra020459.1	AT5G57220	cytochrome P450
rres089609.v1_st	-1	-1	Bra015330.1	AT1G04580	putative aldehyde oxidase similar to GB:BAA82672; supported by cDNA: gi_6759367_dbj_AB037271.1_AB037271
rres090989.v1_x_st	-1	-1	Bra000847.1///KBrB002P01.41.1	AT4G03070	putative oxidoreductase
rres091297.v1_st	-1	-1	Bra031802.1	AT5G65940	3-hydroxyisobutyryl-coenzyme A hydrolase ; supported by cDNA: gi_8572759_gb_AF276301.1_AF276301
rres094491.v1_st	-1	-1	Bra031802.1	AT5G65940	3-hydroxyisobutyryl-coenzyme A hydrolase ; supported by cDNA: gi_8572759_gb_AF276301.1_AF276301
rres099209.v1_st	-1	-1	Bra021671.1	AT2G25450	putative dioxygenase ; supported by cDNA: gi_15292706_gb_AY050787.1_
rres099651.v1_x_st	-1	-1	Bra039968.1	AT2G30660	3-hydroxyisobutyryl-coenzyme A hydrolase
rres105043.v1_st	-1	-1	Bra040341.1	AT4G13430	putative protein various predicted 3-isopropylmalate dehydratases/aconitate hydratases; supported by cDNA: gi_15027970_gb_AY045842.1_
rres106362.v1_st	-1	-1	Bra039975.1	AT5G65940	3-hydroxyisobutyryl-coenzyme A hydrolase ; supported by cDNA: gi_8572759_gb_AF276301.1_AF276301
rres116532.v1_x_st	-1	-1	Bra031035.1	AT1G18570	myb factor, putative similar to myb factor GI:1946266 from [Oryza sativa]; supported by cDNA: gi_3941465_gb_AF062887.1_AF062887
rres118071.v1_s_st	-1	-1	Bra000847.1///KBrB002P01.41.1	AT4G03070	putative oxidoreductase
rres122081.v1_st	-1	-1	KBrH066M06.19.1///Bra034081.1	AT3G09710	putative SF16 protein similar to SF16 protein GB:CAA52782 from [Helianthus annuus]
rres122305.v1_x_st	-1	-1	Bra016787.1	AT1G12140	hypothetical protein predicted by genemark.hmm
rres129261.v1_x_st	-1	-1	Bra016908.1///KBrH009I04.39.1	AT4G13770	cytochrome P450 monooxygenase (CYP83A1) ; supported by cDNA: gi_3164127_dbj_D78599.1_D78599
rres129929.v1_x_st	-1	-1	Bra015936.1///KBrB056L15.17.1	AT1G74090	putative flavonol sulfotransferase similar to FLAVONOL 4'-SULFOTRANSFERASE GB:P52837 from [Flaveria chloraefolia];supported by full-length cDNA: Ceres:41006.
rres132579.v1_x_st	-1	-1	Bra031588.1	AT1G07640	zinc finger protein OBP2 identical to GB:AAD38986 from [Arabidopsis thaliana];supported by full-length cDNA: Ceres:4289.
rres134771.v1_st	-1	-1	KBrH009P18.23.1///Bra036703.1	AT2G20610	putative tyrosine aminotransferase ; supported by cDNA: gi_15293106_gb_AY050987.1_
rres141247.v1_st	-1	-1	Bra028764.1///KBrS003K07.19.1	AT5G05260	cytochrome P450 ; supported by cDNA: gi_7839382_gb_AF245302.1_AF245302
rres141691.v1_st	-1	-1	KBrB055G10.34.1///Bra001299.1///KBrB007J07.33.1	AT3G09710	putative SF16 protein similar to SF16 protein GB:CAA52782 from [Helianthus annuus]
rres023103.v1_st	-1.04598	-1	Bra032708.1	AT4G13430	putative protein various predicted 3-isopropylmalate dehydratases/aconitate hydratases; supported by cDNA: gi_15027970_gb_AY045842.1_
rres100853.v1_st	-1.05313	-1	Bra034182.1	AT4G03070	putative oxidoreductase
rres091376.v1_st	-1.05517	-1	Bra017964.1	AT3G49680	branched-chain-amino-acid transaminase -like protein branched-chain-amino-acid transaminase, Streptomyces coelicolor, PIR:T29053; supported by full-length cDNA: Ceres: 37100.
rres019980.v1_st	-1.13953	-1	Bra032708.1	AT4G13430	putative protein various predicted 3-isopropylmalate dehydratases/aconitate hydratases; supported by cDNA: gi_15027970_gb_AY045842.1_
rres044678.v1_s_st	-1.48149	-1	KBrH125L08.37.1///Bra030696.1	AT1G07640	zinc finger protein OBP2 identical to GB:AAD38986 from [Arabidopsis thaliana];supported by full-length cDNA: Ceres:4289.
rres102551.v1_x_st	-1.01862	-1.01862	Bra031802.1	AT5G65940	3-hydroxyisobutyryl-coenzyme A hydrolase ; supported by cDNA: gi_8572759_gb_AF276301.1_AF276301
rres032928.v1_x_st	-1.02082	-1.02082	Bra016553.1	AT1G18570	myb factor, putative similar to myb factor GI:1946266 from [Oryza sativa]; supported by cDNA: gi_3941465_gb_AF062887.1_AF062887
rres039274.v1_s_st	-1	-1.03429	Bra034181.1	AT4G03070	putative oxidoreductase
rres094838.v1_st	-1	-1.03456	Bra004744.1///KBrB014C24.20.1///KBrB064L06.30.1	AT2G43100	3-isopropylmalate dehydratase, small subunit ; supported by cDNA: gi_16974632_gb_AY060594.1_
rres107178.v1_st	-1	-1.06091	KBrB056L15.19.1///Bra015939.1	AT1G74080	putative transcription factor similar to OSMYB1 GB:BAA23337 from [Oryza sativa]; supported by cDNA: gi_15375306_gb_AF371983.2_AF371983
rres074078.v1_st	-1	-1.08368	Bra031802.1	AT5G65940	3-hydroxyisobutyryl-coenzyme A hydrolase ; supported by cDNA: gi_8572759_gb_AF276301.1_AF276301
rres032457.v1_x_st	-1	-1.11849	Bra029966.1	AT3G49680	branched-chain-amino-acid transaminase -like protein branched-chain-amino-acid transaminase, Streptomyces coelicolor, PIR:T29053; supported by full-length cDNA: Ceres: 37100.
rres097085.v1_x_st	-1.15364	-1.15364	Bra032708.1	AT4G13430	putative protein various predicted 3-isopropylmalate dehydratases/aconitate hydratases; supported by cDNA: gi_15027970_gb_AY045842.1_
rres113999.v1_x_st	-1	-1.16494	Bra029311.1	AT5G61420	putative transcription factor MYB28 ; supported by cDNA: gi_5823328_gb_AF175998.1_AF175998
rres100101.v1_st	-1.22222	-1.22222	Bra039743.1	AT1G66120	AMP-binding enzyme, putative contains Pfam profile: PF00501: AMP-binding enzyme
rres095235.v1_st	-1	-1.31698	KBrH005J02.22.1///Bra022816.1	AT2G30870	glutathione S-transferase identical to GB:D17673; supported by cDNA: gi_443698_dbj_D17673.1_ATHERD13
rres103760.v1_st	1.00624	-1.32033	Bra031802.1	AT5G65940	3-hydroxyisobutyryl-coenzyme A hydrolase ; supported by cDNA: gi_8572759_gb_AF276301.1_AF276301
rres084540.v1_st	1.06887	-1.36438	Bra039975.1	AT5G65940	3-hydroxyisobutyryl-coenzyme A hydrolase ; supported by cDNA: gi_8572759_gb_AF276301.1_AF276301
rres122876.v1_x_st	1.146	-1.37363	Bra035929.1///KBrB051M06.4.1	AT5G61420	putative transcription factor MYB28 ; supported by cDNA: gi_5823328_gb_AF175998.1_AF175998
rres071596.v1_st	1.17826	-1.43039	Bra017964.1	AT3G49680	branched-chain-amino-acid transaminase -like protein branched-chain-amino-acid transaminase, Streptomyces coelicolor, PIR:T29053; supported by full-length cDNA: Ceres: 37100.
rres044692.v1_x_st	-1	-1.43386	Bra035929.1///KBrB051M06.4.1	AT5G61420	putative transcription factor MYB28 ; supported by cDNA: gi_5823328_gb_AF175998.1_AF175998
rres077255.v1_st	-1	-1.54649	Bra020459.1	AT5G57220	cytochrome P450
rres048132.v1_st	-1.34369	-1.63665	Bra029966.1	AT3G49680	branched-chain-amino-acid transaminase -like protein branched-chain-amino-acid transaminase, Streptomyces coelicolor, PIR:T29053; supported by full-length cDNA: Ceres: 37100.
rres007325.v1_x_st	-1.82114	-1.72927	Bra032708.1	AT4G13430	putative protein various predicted 3-isopropylmalate dehydratases/aconitate hydratases; supported by cDNA: gi_15027970_gb_AY045842.1_
rres041558.v1_x_st	-1.30584	-1.79454	Bra035929.1///KBrB051M06.4.1	AT5G61420	putative transcription factor MYB28 ; supported by cDNA: gi_5823328_gb_AF175998.1_AF175998
rres059196.v1_x_st	1.0255	-1.84722	Bra029966.1	AT3G49680	branched-chain-amino-acid transaminase -like protein branched-chain-amino-acid transaminase, Streptomyces coelicolor, PIR:T29053; supported by full-length cDNA: Ceres: 37100.
rres067448.v1_st	-2.14279	-2.55435	Bra004744.1///KBrB014C24.20.1///KBrB064L06.30.1	AT2G43100	3-isopropylmalate dehydratase, small subunit ; supported by cDNA: gi_16974632_gb_AY060594.1_
Overexpression of the MYB29 transcription factor affects aliphatic glucosinolate synthesis in Brassica oleracea Plant Molecular Biology Diana L. Zuluaga1,7*, Neil S. Graham2, Annett Klinder3, A.E. Elaine van Ommen Kloeke4, Angelo R. Marcotrigiano5, Carol Wagstaff3, Ruud Verkerk6, Gabriella Sonnante7, Mark G.M. Aarts1 1Laboratory of Genetics, Wageningen University, Droevendaalsesteeg 1, 6708 PB, W…

## Sheet: W1
Table S8. Expression levels of GSL biosynthesis related genes as identified in Wang et al. (2011), assessed in the Winspit MYB29 overexpressors and compared to the WT WIN plants. Differentially expressed genes in Winspit MYB29 overexpressing lines (A). Genes with differential expression in W1 transgenic line (B). Genes differentially expressed in W2 transgenic line (C). Genes differentially expre…
(B)
Probe Set ID	Fold change([W1] vs [wild type])	Fold change([W2] vs [wild type])	Br gene id	AGI	AGI description
rres130286.v1_x_st	3.99592	3.06333	KBrB044L16.37.1///Bra001761.1	AT3G19710	branched-chain amino acid aminotransferase, putative similar to branched-chain amino acid aminotransferase GB:AAF07192 from [Solanum tuberosum];supported by full-length cDNA: Ceres:38004.
rres108730.v1_st	3.39405	1.82632	Bra027035.1	AT1G62540	similar to flavin-binding monooxygenase-like protein (Z71258); similar to ESTs gb|R30018 and gb|H36886 similar to flavin-containing monooxygenase GB:AAA21178 GI:349534 from [Oryctolagus cuniculus]; supported by cDNA: gi_13878100_gb_AF370313.1_AF370313
rres134723.v1_x_st	2.88953	3.3628	Bra024634.1///KBrH015D11.16.1	AT1G24100	putative indole-3-acetate beta-glucosyltransferase similar to GB:AAB64022; supported by cDNA: gi_14423541_gb_AF387008.1_AF387008
rres052050.v1_x_st	2.6798	2.28571	Bra013007.1	AT5G23010	2-isopropylmalate synthase-like; homocitrate synthase-like ; supported by cDNA: gi_12330688_gb_AF327648.1_AF327648
rres066966.v1_st	2.51477	3.10406	Bra022448.1	AT3G19710	branched-chain amino acid aminotransferase, putative similar to branched-chain amino acid aminotransferase GB:AAF07192 from [Solanum tuberosum];supported by full-length cDNA: Ceres:38004.
rres133885.v1_x_st	2.35828	6.05727	KBrB022O03.16.1///KBrH051M15.40.1///Bra011822.1	AT4G39940	adenosine-5-phosphosulfate-kinase
rres078685.v1_x_st	2.30899	1.55434	Bra027035.1	AT1G62540	similar to flavin-binding monooxygenase-like protein (Z71258); similar to ESTs gb|R30018 and gb|H36886 similar to flavin-containing monooxygenase GB:AAA21178 GI:349534 from [Oryctolagus cuniculus]; supported by cDNA: gi_13878100_gb_AF370313.1_AF370313
rres067512.v1_s_st	2.19193	2.50502	Bra022448.1	AT3G19710	branched-chain amino acid aminotransferase, putative similar to branched-chain amino acid aminotransferase GB:AAF07192 from [Solanum tuberosum];supported by full-length cDNA: Ceres:38004.
rres063681.v1_x_st	2.17058	2.17394	Bra005641.1	AT2G31790	putative glucosyltransferase ; supported by cDNA: gi_15810476_gb_AY056277.1_
rres081076.v1_x_st	2.03839	1.70363	Bra021743.1	AT2G31790	putative glucosyltransferase ; supported by cDNA: gi_15810476_gb_AY056277.1_
rres067448.v1_st	-2.14279	-2.55435	Bra004744.1///KBrB014C24.20.1///KBrB064L06.30.1	AT2G43100	3-isopropylmalate dehydratase, small subunit ; supported by cDNA: gi_16974632_gb_AY060594.1_

## Sheet: W2
Table S8. Expression levels of GSL biosynthesis related genes as identified in Wang et al. (2011), assessed in the Winspit MYB29 overexpressors and compared to the WT WIN plants. Differentially expressed genes in Winspit MYB29 overexpressing lines (A). Genes with differential expression in W1 transgenic line (B). Genes differentially expressed in W2 transgenic line (C). Genes differentially expre…
(C)
Probe Set ID	Fold change([W1] vs [wild type])	Fold change([W2] vs [wild type])	Br gene id	AGI	AGI description
rres056921.v1_st	-1.44799	6.91952	Bra017871.1	AT4G39950	cytochrome P450 - like protein cytochrome P450, Sinapis alba, AF069494; supported by cDNA: gi_15028134_gb_AY046017.1_
rres133885.v1_x_st	2.35828	6.05727	KBrB022O03.16.1///KBrH051M15.40.1///Bra011822.1	AT4G39940	adenosine-5-phosphosulfate-kinase
rres049989.v1_x_st	1.87688	4.25258	Bra021673.1	AT2G30860	glutathione S-transferase identical to GB:Y12295; supported by cDNA: gi_13926309_gb_AF372905.1_AF372905
rres107529.v1_st	1.46804	3.62723	Bra034941.1	AT4G31500	cytochrome P450 monooxygenase ;supported by full-length cDNA: Ceres:13745.
rres134723.v1_x_st	2.88953	3.3628	Bra024634.1///KBrH015D11.16.1	AT1G24100	putative indole-3-acetate beta-glucosyltransferase similar to GB:AAB64022; supported by cDNA: gi_14423541_gb_AF387008.1_AF387008
rres066966.v1_st	2.51477	3.10406	Bra022448.1	AT3G19710	branched-chain amino acid aminotransferase, putative similar to branched-chain amino acid aminotransferase GB:AAF07192 from [Solanum tuberosum];supported by full-length cDNA: Ceres:38004.
rres130286.v1_x_st	3.99592	3.06333	KBrB044L16.37.1///Bra001761.1	AT3G19710	branched-chain amino acid aminotransferase, putative similar to branched-chain amino acid aminotransferase GB:AAF07192 from [Solanum tuberosum];supported by full-length cDNA: Ceres:38004.
rres042785.v1_st	-1.59247	3.04869	Bra017872.1	AT4G39940	adenosine-5-phosphosulfate-kinase
rres091527.v1_st	-1.02996	3.00728	Bra034941.1	AT4G31500	cytochrome P450 monooxygenase ;supported by full-length cDNA: Ceres:13745.
rres127825.v1_x_st	1.91403	2.74754	KBrH005J02.23.1///Bra022815.1	AT2G30860	glutathione S-transferase identical to GB:Y12295; supported by cDNA: gi_13926309_gb_AF372905.1_AF372905
rres087076.v1_st	1.99619	2.6831	Bra036490.1///KBrB040E10.6.1	AT2G20610	putative tyrosine aminotransferase ; supported by cDNA: gi_15293106_gb_AY050987.1_
rres067512.v1_s_st	2.19193	2.50502	Bra022448.1	AT3G19710	branched-chain amino acid aminotransferase, putative similar to branched-chain amino acid aminotransferase GB:AAF07192 from [Solanum tuberosum];supported by full-length cDNA: Ceres:38004.
rres037282.v1_st	1.03083	2.49899	KBrB001M05.19.1///Bra013675.1	AT4G23100	gamma-glutamylcysteine synthetase ; supported by cDNA: gi_15912188_gb_AY056372.1_
rres067689.v1_st	1.66042	2.49614	Bra039818.1	AT2G14750	putative adenosine phosphosulfate kinase identical to GB:U05238;supported by full-length cDNA: Ceres:14216.
rres052050.v1_x_st	2.6798	2.28571	Bra013007.1	AT5G23010	2-isopropylmalate synthase-like; homocitrate synthase-like ; supported by cDNA: gi_12330688_gb_AF327648.1_AF327648
rres063681.v1_x_st	2.17058	2.17394	Bra005641.1	AT2G31790	putative glucosyltransferase ; supported by cDNA: gi_15810476_gb_AY056277.1_
rres002944.v1_st	1.08247	2.10875	Bra034941.1	AT4G31500	cytochrome P450 monooxygenase ;supported by full-length cDNA: Ceres:13745.
rres041150.v1_x_st	1.59852	2.03346	Bra029355.1	AT5G23010	2-isopropylmalate synthase-like; homocitrate synthase-like ; supported by cDNA: gi_12330688_gb_AF327648.1_AF327648
rres075105.v1_st	1.90558	2.02677	Bra004744.1///KBrB014C24.20.1///KBrB064L06.30.1	AT2G43100	3-isopropylmalate dehydratase, small subunit ; supported by cDNA: gi_16974632_gb_AY060594.1_
rres067448.v1_st	-2.14279	-2.55435	Bra004744.1///KBrB014C24.20.1///KBrB064L06.30.1	AT2G43100	3-isopropylmalate dehydratase, small subunit ; supported by cDNA: gi_16974632_gb_AY060594.1_

## Sheet: Common W1_W2
Table S8. Expression levels of GSL biosynthesis related genes as identified in Wang et al. (2011), assessed in the Winspit MYB29 overexpressors and compared to the WT WIN plants. Differentially expressed genes in Winspit MYB29 overexpressing lines (A). Genes with differential expression in W1 transgenic line (B). Genes differentially expressed in W2 transgenic line (C). Genes differentially expre…
(D)
Probe Set ID	Fold change([W1] vs [wild type])	Fold change([W2] vs [wild type])	Br gene id	AGI	AGI description
rres130286.v1_x_st	3.99592	3.06333	KBrB044L16.37.1///Bra001761.1	AT3G19710	branched-chain amino acid aminotransferase, putative similar to branched-chain amino acid aminotransferase GB:AAF07192 from [Solanum tuberosum];supported by full-length cDNA: Ceres:38004.
rres134723.v1_x_st	2.88953	3.3628	Bra024634.1///KBrH015D11.16.1	AT1G24100	putative indole-3-acetate beta-glucosyltransferase similar to GB:AAB64022; supported by cDNA: gi_14423541_gb_AF387008.1_AF387008
rres052050.v1_x_st	2.6798	2.28571	Bra013007.1	AT5G23010	2-isopropylmalate synthase-like; homocitrate synthase-like ; supported by cDNA: gi_12330688_gb_AF327648.1_AF327648
rres066966.v1_st	2.51477	3.10406	Bra022448.1	AT3G19710	branched-chain amino acid aminotransferase, putative similar to branched-chain amino acid aminotransferase GB:AAF07192 from [Solanum tuberosum];supported by full-length cDNA: Ceres:38004.
rres133885.v1_x_st	2.35828	6.05727	KBrB022O03.16.1///KBrH051M15.40.1///Bra011822.1	AT4G39940	adenosine-5-phosphosulfate-kinase
rres067512.v1_s_st	2.19193	2.50502	Bra022448.1	AT3G19710	branched-chain amino acid aminotransferase, putative similar to branched-chain amino acid aminotransferase GB:AAF07192 from [Solanum tuberosum];supported by full-length cDNA: Ceres:38004.
rres063681.v1_x_st	2.17058	2.17394	Bra005641.1	AT2G31790	putative glucosyltransferase ; supported by cDNA: gi_15810476_gb_AY056277.1_
rres067448.v1_st	-2.14279	-2.55435	Bra004744.1///KBrB014C24.20.1///KBrB064L06.30.1	AT2G43100	3-isopropylmalate dehydratase, small subunit ; supported by cDNA: gi_16974632_gb_AY060594.1_
